# Supplementary material for: Pyrrolizidine alkaloid-induced transcriptomic changes in rat lungs in a 28-day subacute feeding study
Source: Arch Toxicol. 2021 Jun 29;95(8):2785–96. doi: 10.1007/s00204-021-03108-x (PMC8298252; doi:10.1007/s00204-021-03108-x)
Supplement: Supplementary file 2 — Supplementary file2 (XLSX 5584 kb) [file 204_2021_3108_MOESM2_ESM.xlsx]

## Sheet: lung
Table S4 Results of differential gene expression analysis in lung for all treatments versus control conditions. Significant results (padj < 0.1) are highlighted in green and log2-fold changes are color coded (red for positive and blue for negative values)
probe_set	logFC_ec	pvalue_ec	adjpvalue_ec	logFC_ht	pvalue_ht	adjpvalue_ht	logFC_las	pvalue_las	adjpvalue_las	logFC_pl	pvalue_pl	adjpvalue_pl	logFC_sc	pvalue_sc	adjpvalue_sc	logFC_sk	pvalue_sk	adjpvalue_sk	Significant	Count_significant	Gene Symbol	mRNA Accession	mRNA Source	mRna - Description
TC0700003421.rn.2	-2.75954	8.11528e-05	0.0502448	-2.52296	0.000247462	0.0536309	-2.24052	0.000905643	0.466182	-2.12593	0.0015119	0.149115	-1.93588	0.00346001	0.247115	-1.11568	0.0787627	0.482714	yes	2	Mb	NM_021588	RefSeq	Rattus norvegicus myoglobin (Mb), mRNA.
TC0700004007.rn.2	-2.53344	0.00027778	0.0918867	-1.9012	0.00448637	0.184454	-2.17293	0.00140368	0.47088	-1.97077	0.00335158	0.176273	-1.73554	0.00881882	0.354079	-1.58149	0.016108	0.328684	yes	1	Glycam1	NM_012794	RefSeq	Rattus norvegicus glycosylation dependent cell adhesion molecule 1 (Glycam1), mRNA.
TC1000001736.rn.2	-2.38621	3.4585e-05	0.0304252	-2.53973	1.3925e-05	0.0165168	-1.52667	0.00439207	0.674067	-1.7109	0.00164697	0.149115	-1.52958	0.00432603	0.276075	-1.09211	0.035948	0.391468	yes	2	Myl4	NM_001109495	RefSeq	Rattus norvegicus myosin, light chain 4 (Myl4), mRNA.
TC0100000868.rn.2	-2.28723	0.000383286	0.108901	-2.42713	0.000191916	0.0473383	-1.60781	0.0089659	0.760342	-1.61074	0.00885364	0.238133	-1.6022	0.00918476	0.356335	-0.899042	0.130166	0.549903	yes	1	Tnni3	NM_017144	RefSeq	Rattus norvegicus troponin I type 3 (cardiac) (Tnni3), mRNA.
TC0200002597.rn.2	-2.2038	3.25905e-05	0.0304252	-2.4229	7.925e-06	0.0137569	-1.44952	0.00339034	0.674067	-2.16697	4.12824e-05	0.0864866	-2.08565	6.94431e-05	0.06235	-0.932924	0.0503651	0.427763	yes	4	Ckmt2	NM_001127652	RefSeq	Rattus norvegicus creatine kinase, mitochondrial 2, sarcomeric (Ckmt2), mRNA.
TC0800000729.rn.2	-2.17382	0.000232233	0.083405	-2.11412	0.000321224	0.0611785	-1.30986	0.018156	0.874942	-1.879	0.00112362	0.13889	-1.48718	0.00799998	0.337449	-0.607753	0.257251	0.676206	yes	2	Sln	NM_001013247	RefSeq	Rattus norvegicus sarcolipin (Sln), mRNA.
TC0100005464.rn.2	-2.16701	9.08327e-05	0.0502448	-2.27546	4.73015e-05	0.021235	-1.20608	0.018562	0.874942	-1.08376	0.0330194	0.362828	-1.03671	0.0408537	0.54957	-0.582102	0.240722	0.662953	yes	2	Csrp3	NM_057144	RefSeq	Rattus norvegicus cysteine and glycine-rich protein 3 (cardiac LIM protein) (Csrp3), mRNA.
TC1400002186.rn.2	-2.15458	0.000360249	0.107817	-2.15378	0.000361755	0.0649291	-1.23297	0.0296736	0.936809	-1.18252	0.0365122	0.374049	-1.28903	0.0234428	0.458173	-0.700302	0.205864	0.633157	yes	1	Myl7	NM_001106017	RefSeq	Rattus norvegicus myosin, light chain 7, regulatory (Myl7), mRNA.
TC1300000348.rn.2	-1.9962	0.000200334	0.0757866	-2.26111	3.97699e-05	0.0196675	-1.46701	0.00425365	0.674067	-1.58211	0.00225103	0.160542	-1.50553	0.00344511	0.247115	-0.949131	0.0554358	0.436813	yes	2	Tnnt2	NM_012676	RefSeq	Rattus norvegicus troponin T type 2 (cardiac) (Tnnt2), mRNA.
TC1500001688.rn.2	-1.97874	0.000298558	0.0938218	-1.86438	0.000578541	0.0790463	-1.31774	0.0111367	0.80026	-1.44053	0.00594751	0.202054	-1.82824	0.000711406	0.14546	-0.728624	0.146696	0.566234	yes	2	Myh6	NM_017239	RefSeq	Rattus norvegicus myosin, heavy chain 6, cardiac muscle, alpha (Myh6), mRNA.
TC0100006733.rn.2	-1.97466	7.88286e-05	0.0502448	-2.17517	2.0541e-05	0.0165168	-1.3433	0.00436206	0.674067	-1.39892	0.00312986	0.175941	-1.38968	0.00330854	0.244626	-0.701325	0.119794	0.537475	yes	2	Cox6a2	NM_012812	RefSeq	Rattus norvegicus cytochrome c oxidase subunit VIa polypeptide 2 (Cox6a2), transcript variant 1, mRNA.
TC0200001860.rn.2	-1.92925	0.000255723	0.0892899	-1.69389	0.00104372	0.109766	-0.983662	0.04478	0.964513	-1.23877	0.0129403	0.265998	-1.23215	0.0133875	0.393363	-0.589557	0.220129	0.647971	yes	1	Casq2	NM_017131	RefSeq	Rattus norvegicus calsequestrin 2 (cardiac muscle) (Casq2), mRNA.
TC1700002039.rn.2	-1.87439	0.000115487	0.0604865	-1.98829	5.31599e-05	0.0215555	-0.884797	0.0472356	0.965338	-1.28424	0.00519734	0.193043	-1.24821	0.00644164	0.304404	-0.408675	0.348179	0.740995	yes	2	Actn2	NM_001170325	RefSeq	Rattus norvegicus actinin alpha 2 (Actn2), mRNA.
TC0700000743.rn.2	-1.81722	0.000297854	0.0938218	-1.61593	0.00104789	0.109766	-1.29061	0.00712716	0.728361	-1.2636	0.00828799	0.231167	-1.31349	0.00626526	0.299446	-1.15023	0.0153574	0.324988	yes	1	Lrrc10	NM_001108096	RefSeq	Rattus norvegicus leucine-rich repeat-containing 10 (Lrrc10), mRNA.
TC1600000095.rn.2	-1.79213	2.86099e-06	0.0113307	-1.48151	5.13109e-05	0.0214993	-1.28732	0.000300301	0.309127	-1.26243	0.000375076	0.12284	-1.3794	0.00013073	0.091209	-1.13119	0.00118614	0.169429	yes	3	Tnnc1	NM_001034105	RefSeq	Rattus norvegicus troponin C type 1 (slow) (Tnnc1), mRNA.
TC0200001765.rn.2	-1.77621	0.000201217	0.0757866	-1.7735	0.000204941	0.0486058	-1.2335	0.00658405	0.717168	-1.25575	0.0057625	0.199406	-1.16916	0.0096211	0.363179	-0.69055	0.114157	0.530437	yes	2	Hfe2	NM_001012080	RefSeq	Rattus norvegicus hemochromatosis type 2 (juvenile) (Hfe2), mRNA.
TC0X00001711.rn.2	-1.73397	0.000622256	0.14758	-1.81056	0.000388443	0.0655041	-0.914923	0.0545398	0.965338	-1.51318	0.00233088	0.160542	-1.88841	0.000239288	0.0970274	-0.539291	0.248546	0.669163	yes	2	Smpx	NM_053395	RefSeq	Rattus norvegicus small muscle protein, X-linked (Smpx), mRNA.
TC0200004610.rn.2	-1.67148	9.19355e-05	0.0502448	-1.8912	1.64499e-05	0.0165168	-1.23326	0.00244232	0.590385	-1.45889	0.000467529	0.1257	-1.59798	0.000162231	0.091209	-0.73482	0.0592269	0.443082	yes	3	Myoz2	NM_001106469	RefSeq	Rattus norvegicus myozenin 2 (Myoz2), mRNA.
TC0200001989.rn.2	-1.58374	2.92552e-05	0.0304252	-1.15024	0.00130409	0.120598	-0.858622	0.0131295	0.841932	-0.953627	0.00638825	0.209474	-1.13158	0.00152371	0.17255	-0.702835	0.0393571	0.398967	yes	1	Mybphl	NM_001014042	RefSeq	Rattus norvegicus myosin binding protein H-like (Mybphl), mRNA.
TC0300003375.rn.2	-1.57273	0.00216492	0.273552	-2.12387	8.0679e-05	0.0275952	-1.44443	0.00443259	0.674067	-1.46846	0.00388324	0.180893	-1.52429	0.00284564	0.232457	-0.493825	0.304303	0.708645	yes	1	---	ENSRNOT00000033510	ENSEMBL	Uncharacterized protein
TC0500002587.rn.2	-1.54408	2.73794e-05	0.0304252	-0.969285	0.00448285	0.184454	-1.23878	0.000445378	0.362435	-1.30802	0.000239319	0.102185	-0.620077	0.0596655	0.590852	-1.23632	0.000455233	0.123945	yes	1	Ccl19	NM_001108661	RefSeq	Rattus norvegicus chemokine (C-C motif) ligand 19 (Ccl19), mRNA.
TC0100001004.rn.2	-1.51674	5.90107e-06	0.0148353	-1.41175	1.78163e-05	0.0165168	-0.747645	0.0122653	0.8289	-1.04741	0.00075008	0.1257	-1.04869	0.000740605	0.14546	-0.710607	0.0168173	0.331857	yes	2	Ckm	NM_012530	RefSeq	Rattus norvegicus creatine kinase, muscle (Ckm), mRNA.
TC0200002613.rn.2	-1.44624	3.14617e-06	0.0113307	-1.31717	1.38464e-05	0.0165168	-0.67906	0.0130786	0.841932	-1.11627	0.000135605	0.0897135	-1.21154	4.62518e-05	0.0470275	-0.537626	0.045718	0.41825	yes	4	Cmya5	ENSRNOT00000016611	ENSEMBL	Protein Cmya5
TC0300005042.rn.2	-1.42624	1.79767e-05	0.0292031	-1.40439	2.2554e-05	0.0165168	-1.00417	0.00127415	0.47088	-1.27391	8.6618e-05	0.0897135	-0.813974	0.00739864	0.330964	-0.629848	0.0343157	0.390714	yes	3	Eef1a2	NM_012660	RefSeq	Rattus norvegicus eukaryotic translation elongation factor 1 alpha 2 (Eef1a2), mRNA.
TC0100007619.rn.2	-1.37948	7.52754e-06	0.0157702	-1.74824	1.14601e-07	0.000720266	-1.00351	0.000508254	0.362435	-1.21157	5.0676e-05	0.0893942	-1.15295	9.7899e-05	0.0769119	-0.945109	0.000950972	0.168362	yes	4	Ankrd1	NM_013220	RefSeq	Rattus norvegicus ankyrin repeat domain 1 (Ankrd1), mRNA.
TC0300003913.rn.2	-1.36768	0.000444641	0.118918	-1.67505	3.50741e-05	0.0191688	-0.922703	0.0128707	0.841932	-1.02507	0.0062294	0.206062	-1.3211	0.000646253	0.145061	-0.707308	0.0520613	0.43025	yes	1	Actc1	NM_019183	RefSeq	Rattus norvegicus actin, alpha, cardiac muscle 1 (Actc1), mRNA.
TC0300001128.rn.2	-1.33873	0.000129925	0.0628139	-1.4419	4.90329e-05	0.0212532	-1.0031	0.00270315	0.613577	-1.02644	0.00220988	0.160542	-1.2768	0.000231602	0.0970274	-0.52639	0.0984019	0.51215	yes	3	Mybpc3	NM_001106490	RefSeq	Rattus norvegicus myosin binding protein C, cardiac (Mybpc3), mRNA.
TC1000000148.rn.2	-1.26733	0.00166191	0.242974	-1.62604	0.000107519	0.0314307	-0.973785	0.012858	0.841932	-1.22811	0.00221204	0.160542	-1.55691	0.000184728	0.091209	-0.494481	0.191025	0.617031	yes	2	Srl	ENSRNOT00000048687	ENSEMBL	sarcalumenin [gene_biotype:protein_coding transcript_biotype:protein_coding]
TC2000000733.rn.2	-1.26073	0.00019289	0.0757866	-1.22292	0.000276734	0.0569671	-1.05104	0.00137241	0.47088	-1.18915	0.000381126	0.12284	-1.27752	0.000164185	0.091209	-0.587669	0.0593755	0.443082	yes	3	Pln	NM_022707	RefSeq	Rattus norvegicus phospholamban (Pln), mRNA.
TC0500001555.rn.2	-1.25059	0.00545967	0.390056	-1.54258	0.000849415	0.0988625	-0.907032	0.0384673	0.947832	-1.04394	0.0183343	0.294977	-1.08362	0.0146481	0.396824	-0.423914	0.321148	0.72228	yes	1	Fabp3	NM_024162	RefSeq	Rattus norvegicus fatty acid binding protein 3, muscle and heart (Fabp3), mRNA.
TC0900001001.rn.2	-1.13471	0.000332938	0.102074	-1.06004	0.000700097	0.0888911	-0.850893	0.00510333	0.674067	-0.801361	0.00795499	0.228297	-0.672489	0.0237654	0.458173	-0.585568	0.0469807	0.421886	yes	1	Ccl20	NM_019233	RefSeq	Rattus norvegicus chemokine (C-C motif) ligand 20 (Ccl20), mRNA.
TC0600002014.rn.2	-1.10739	0.000161438	0.0699752	-1.29999	1.84495e-05	0.0165168	-0.612628	0.0247872	0.912753	-0.798834	0.00428242	0.181534	-0.915047	0.0012991	0.164411	-0.538566	0.0466078	0.421286	yes	2	Trim54	NM_001013217	RefSeq	Rattus norvegicus tripartite motif-containing 54 (Trim54), mRNA.
TC1600001984.rn.2	-1.1061	0.00240969	0.288474	-0.928424	0.00941012	0.252207	-0.656077	0.0599518	0.965338	-1.3034	0.000479734	0.1257	-1.63546	2.74254e-05	0.0359611	-0.439197	0.201324	0.626431	yes	1	Myom2	NM_001169141	RefSeq	Rattus norvegicus myomesin 2 (Myom2), mRNA.
TC1300002269.rn.2	-1.0722	5.14341e-05	0.0404079	-0.578403	0.0173489	0.310649	-0.846999	0.000846366	0.466182	-0.73067	0.0033171	0.175941	-0.820955	0.00115622	0.159339	-0.579052	0.0172338	0.33586	yes	1	Cr2	NM_001105989	RefSeq	Rattus norvegicus complement component (3d/Epstein Barr virus) receptor 2 (Cr2), mRNA.
TC0100001489.rn.2	-0.953172	2.64441e-05	0.0304252	-1.1111	2.40893e-06	0.00757005	-0.820268	0.000192623	0.302077	-0.552252	0.00802238	0.229185	-0.486274	0.0182265	0.424273	-0.767241	0.000418016	0.122143	yes	2	Hrc	NM_181369	RefSeq	Rattus norvegicus histidine rich calcium binding protein (Hrc), mRNA.
TC0900001342.rn.2	-0.943436	0.0051346	0.386791	-1.33485	0.000166865	0.0455975	-0.650958	0.046602	0.964513	-1.37836	0.000111763	0.0897135	-1.15369	0.000854997	0.15488	-0.421691	0.189735	0.61586	yes	2	Myom1	NM_001191584	RefSeq	Rattus norvegicus myomesin 1 (Myom1), mRNA.
TC1700002369.rn.2	-0.928345	3.60562e-06	0.0113307	-0.218523	0.201377	0.616177	-0.409349	0.0200746	0.882299	-0.102791	0.543996	0.866494	-0.435522	0.0138506	0.393897	-0.621825	0.000751224	0.147545	yes	1	Gng4	ENSRNOT00000070807	ENSEMBL	guanine nucleotide binding protein (G protein), gamma 4 [gene_biotype:protein_coding transcript_biotype:protein_coding]
TC1400001483.rn.2	-0.88984	0.00122687	0.217208	-0.992887	0.000390836	0.0655041	-0.467944	0.0721061	0.965338	-0.497379	0.0566832	0.42948	-0.775679	0.00413301	0.270583	-0.380905	0.139994	0.55979	yes	1	Art3	NM_001012034	RefSeq	Rattus norvegicus ADP-ribosyltransferase 3 (Art3), mRNA.
TC0300002962.rn.2	-0.842867	0.00676898	0.427491	-1.08404	0.00074288	0.0924555	-0.136362	0.643526	0.994376	0.0248818	0.9326	0.984466	-0.724482	0.018281	0.424664	-0.486363	0.105107	0.521337	yes	1	RGD1563231	ENSRNOT00000074382	ENSEMBL	similar to immunoglobulin kappa-chain VK-1 [gene_biotype:protein_coding transcript_biotype:protein_coding]
TC0100007943.rn.2	-0.782997	0.0236269	0.621318	-0.893739	0.0106146	0.262649	-1.54456	4.61135e-05	0.149635	-1.38013	0.000197052	0.096987	-1.08719	0.00234715	0.220176	-0.516412	0.127243	0.547405	yes	1	Nrap	NM_001107443	RefSeq	Rattus norvegicus nebulin-related anchoring protein (Nrap), transcript variant 1, mRNA.
TC0X00001930.rn.2	-0.75076	0.00515905	0.386791	-0.970346	0.000479623	0.0742321	-0.455736	0.0782109	0.965338	-0.971736	0.000472165	0.1257	-0.652761	0.0136926	0.393897	-0.79705	0.00318754	0.23284	yes	1	Awat2	NM_001191724	RefSeq	Rattus norvegicus acyl-CoA wax alcohol acyltransferase 2 (Awat2), mRNA.
TC1500002467.rn.2	-0.745344	8.25949e-05	0.0502448	-0.676251	0.00027494	0.0569671	-0.77181	5.18089e-05	0.149635	-0.497326	0.00521703	0.193043	-0.506371	0.00453327	0.280867	-0.597544	0.00104202	0.168364	yes	2	Dnase1l3	NM_053907	RefSeq	Rattus norvegicus deoxyribonuclease 1-like 3 (Dnase1l3), mRNA.
TC0100006912.rn.2	-0.739805	0.00217587	0.273552	-1.20009	5.63271e-06	0.0137569	-0.371102	0.105095	0.965338	-0.204035	0.366308	0.776343	-0.538224	0.0213045	0.453391	-0.439646	0.0567473	0.438962	yes	1	Cox8b	NM_012786	RefSeq	Rattus norvegicus cytochrome c oxidase, subunit VIIIb (Cox8b), mRNA.
TC1300000226.rn.2	-0.715631	0.00329957	0.320404	-0.899654	0.000351226	0.0639842	-0.774724	0.00163865	0.479019	-0.922403	0.000263465	0.102185	-0.67487	0.00527709	0.2893	-0.553781	0.0197339	0.344515	yes	1	Fcamr	ENSRNOT00000029694	ENSEMBL	Fc receptor, IgA, IgM, high affinity [gene_biotype:protein_coding transcript_biotype:protein_coding]
TC1300000228.rn.2	-0.680971	0.000204992	0.0757866	-0.262379	0.117857	0.52497	-0.335379	0.0480824	0.965338	-0.493518	0.00482079	0.186861	-0.430218	0.0127421	0.385019	-0.210659	0.206328	0.633655	yes	1	Fcmr	NM_001014843	RefSeq	Rattus norvegicus Fc fragment of IgM receptor (Fcmr), mRNA.
TC0700002010.rn.2	-0.676915	3.63069e-05	0.0304252	-0.305813	0.0388789	0.384506	-0.512829	0.00100134	0.466182	-0.311749	0.0354644	0.370881	-0.081365	0.571154	0.931664	-0.344211	0.0211118	0.348317	yes	1	Gdf11	NM_017203	RefSeq	Rattus norvegicus growth differentiation factor 11 (Gdf11), mRNA.
TC0400004145.rn.2	-0.671282	0.000541767	0.1362	-1.00443	2.06859e-06	0.00757005	-0.513139	0.00615594	0.70991	-0.53146	0.00470736	0.186861	-0.734635	0.000193413	0.091209	-0.835071	3.63387e-05	0.038451	yes	3	Igkc	ENSRNOT00000074175	ENSEMBL	immunoglobulin kappa constant [gene_biotype:protein_coding transcript_biotype:protein_coding]
TC0100000135.rn.2	-0.669827	0.0123802	0.497186	-1.15027	6.90699e-05	0.025199	-0.594568	0.0249983	0.912753	-0.583282	0.027674	0.341041	-0.901027	0.00114604	0.159339	-0.30194	0.24175	0.663788	yes	1	Txlnb	NM_001135859	RefSeq	Rattus norvegicus taxilin beta (Txlnb), mRNA.
TC0900000163.rn.2	-0.652827	0.00660527	0.42507	-0.864961	0.000523276	0.0769331	-0.404632	0.0816598	0.965338	-0.399126	0.0857097	0.494207	-0.64314	0.00736424	0.330964	-0.372106	0.108119	0.523659	yes	1	Apobec2	NM_001106883	RefSeq	Rattus norvegicus apolipoprotein B mRNA editing enzyme, catalytic polypeptide-like 2 (Apobec2), mRNA.
TC0400003184.rn.2	-0.645187	0.00166235	0.242974	-0.867848	5.78027e-05	0.0225024	-0.517609	0.00967834	0.762451	-0.379517	0.0523274	0.416408	-0.786505	0.000202884	0.091209	-0.619636	0.00239533	0.210503	yes	2	Actg2	NM_012893	RefSeq	Rattus norvegicus actin, gamma 2, smooth muscle, enteric (Actg2), mRNA.
TC1000000901.rn.2	-0.62016	0.000664533	0.151876	-0.737963	8.59796e-05	0.0277119	-0.685424	0.000216284	0.302077	-0.647429	0.000417292	0.1257	-0.575303	0.00140906	0.167093	-0.412669	0.0176128	0.336607	yes	1	Aurkb	NM_053749	RefSeq	Rattus norvegicus aurora kinase B (Aurkb), mRNA.
TC0200004183.rn.2	-0.606554	0.00294829	0.311428	-0.765056	0.000290164	0.0578946	-0.668156	0.00122319	0.47088	-0.617007	0.00254522	0.164069	-0.468081	0.0185589	0.426481	-0.42706	0.0305862	0.38242	yes	1	Riiad1	NM_001144957	RefSeq	Rattus norvegicus regulatory subunit of type II PKA R-subunit (RIIa) domain containing 1 (Riiad1), mRNA.
TC0900001162.rn.2	-0.588863	0.000158925	0.0699752	-0.65338	4.06805e-05	0.0196675	-0.436829	0.00337525	0.674067	-0.418856	0.00473762	0.186861	-0.579218	0.000194377	0.091209	-0.436955	0.00336714	0.234295	yes	3	Gpc1	NM_030828	RefSeq	Rattus norvegicus glypican 1 (Gpc1), mRNA.
TC0200001512.rn.2	-0.574989	0.0148952	0.517732	-0.316145	0.167312	0.585011	-0.650509	0.00646971	0.717168	-1.05863	3.99081e-05	0.0864866	-0.231123	0.309506	0.848715	-0.429583	0.063667	0.447555	yes	1	Fcrl5	ENSRNOT00000046778	ENSEMBL	Fc receptor-like 5 [gene_biotype:protein_coding transcript_biotype:protein_coding]
TC0300004620.rn.2	-0.564867	0.119138	0.77405	-1.41079	0.000335148	0.0619531	-0.702584	0.0548887	0.965338	-0.852908	0.0213535	0.308561	-0.843385	0.0227327	0.455713	-1.1923	0.00187543	0.199388	yes	1	AABR07054451.1	ENSRNOT00000068863	ENSEMBL	ncrna:novel chromosome:Rnor_6.0:3:154046174:154046263:-1 gene:ENSRNOG00000043596 gene_biotype:miRNA transcript_biotype:miRNA
TC0400001135.rn.2	-0.509521	0.01181	0.489244	-0.723453	0.000612892	0.0828393	-0.278795	0.154387	0.965338	-0.669699	0.00133655	0.149115	-0.405916	0.041355	0.54957	-0.576494	0.00489629	0.254324	yes	1	LOC100359493	mRNARGD2726511_1	Rat Genome Database	thymosin beta 10-like
TC0500002619.rn.2	-0.46989	0.00743105	0.444801	-0.75739	5.90754e-05	0.0225024	-0.491318	0.00533749	0.674067	-0.423751	0.0148006	0.27525	-0.548115	0.002156	0.208597	-0.626877	0.000578504	0.135498	yes	1	Tpm2	NM_001024345	RefSeq	Rattus norvegicus tropomyosin 2, beta (Tpm2), transcript variant Tpm2.1, mRNA.
TC1000001513.rn.2	-0.46801	0.00867963	0.452667	-0.0511788	0.762366	0.930295	-0.220092	0.198774	0.967942	-0.958973	2.13786e-06	0.0268728	-0.327421	0.0595444	0.590852	-0.32907	0.0583382	0.44202	yes	1	Skap1	NM_173311	RefSeq	Rattus norvegicus src kinase associated phosphoprotein 1 (Skap1), mRNA.
TC1900000070.rn.2	-0.447863	0.00614765	0.411042	-0.469239	0.0042906	0.184454	-0.197489	0.206037	0.967942	-0.461877	0.00486029	0.186861	-0.189664	0.224155	0.807344	-0.631119	0.000233197	0.088827	yes	1	LOC100910721	ENSRNOT00000073744	ENSEMBL	60S ribosomal protein L26-like [gene_biotype:protein_coding transcript_biotype:protein_coding]
TC0500000356.rn.2	-0.443621	0.00847376	0.452667	-0.620932	0.000419549	0.0684901	-0.143853	0.370834	0.976945	-0.581352	0.000846047	0.1257	-0.203877	0.207402	0.795314	-0.440588	0.00888813	0.291504	yes	1	RGD1562265	ENSRNOT00000042939	ENSEMBL	similar to ribosomal protein S12 [gene_biotype:protein_coding transcript_biotype:protein_coding]
TC1800000436.rn.2	-0.441937	0.00590145	0.398824	-0.584143	0.000455261	0.0720703	-0.303116	0.0517882	0.965338	-0.0979087	0.51921	0.854586	-0.341525	0.0296045	0.491329	-0.294731	0.0582341	0.441764	yes	1	Scgb3a2	NM_001024283	RefSeq	Rattus norvegicus secretoglobin, family 3A, member 2 (Scgb3a2), mRNA.
TC0900000792.rn.2	-0.439473	0.0292105	0.640797	-0.680193	0.00124469	0.117637	-0.407013	0.0424063	0.964513	-0.514964	0.0116215	0.256678	-0.581763	0.00486057	0.285045	-0.805426	0.000199414	0.0835545	yes	1	Adam23	NM_001029899	RefSeq	Rattus norvegicus ADAM metallopeptidase domain 23 (Adam23), mRNA.
TC2000001258.rn.2	-0.422095	0.0296365	0.643377	-0.72161	0.000458681	0.0720703	-0.464456	0.0174892	0.874942	-0.220204	0.244272	0.688851	-0.244312	0.197448	0.785334	-0.256747	0.176147	0.600045	yes	1	Rsph1	NM_001012176	RefSeq	Rattus norvegicus radial spoke head 1 homolog (Chlamydomonas) (Rsph1), mRNA.
TC0X00001583.rn.2	-0.415287	0.00503662	0.386791	-0.187649	0.184003	0.6041	-0.323651	0.0254007	0.912753	-0.58562	0.000168621	0.0921551	-0.412731	0.00528217	0.2893	-0.287357	0.0455085	0.417549	yes	1	LOC685590	LOC685590.aSep08-unspliced	Ace View	similar to Phosphatidylinositol-4,5-bisphosphate 3-kinase catalytic subunit alpha isoform (PI3-kinase p110 subunit alpha) (PtdIns-3-kinase p110) (PI3K)similar to Phosphatidylinositol-4,5-bisphosphate 3-kinase catalytic subunit alpha isoform (PI3-kinase p110 subunit alpha) (PtdIns-3-kinase p110) (PI3K)similar to Phosphatidylinositol-4,5-bisphosphate 3-kinase catalytic subunit alpha isoform (PI3-ki…
TC1000000077.rn.2	-0.403516	0.0241058	0.622977	-0.643787	0.000633821	0.0838645	-0.1889	0.276622	0.967942	-0.169898	0.327008	0.752911	-0.507813	0.00542734	0.2893	-0.384786	0.0309341	0.383057	yes	1	Tekt5	NM_001014224	RefSeq	Rattus norvegicus tektin 5 (Tekt5), mRNA.
TC0X00000732.rn.2	-0.400115	0.151654	0.804626	-0.361347	0.194134	0.61269	-0.553437	0.050423	0.965338	-1.16272	0.000154572	0.0921551	-0.342426	0.217937	0.804338	-0.359324	0.196579	0.621394	yes	1	Gpr174	NM_001106938	RefSeq	Rattus norvegicus G protein-coupled receptor 174 (Gpr174), mRNA.
TC0900000487.rn.2	-0.394253	0.0403961	0.70317	-0.143817	0.44213	0.794005	-0.335723	0.0783658	0.965338	-0.85163	5.68937e-05	0.0893942	-0.108516	0.561202	0.928191	-0.363454	0.0576604	0.440335	yes	1	Zap70	NM_001012002	RefSeq	Rattus norvegicus zeta-chain (TCR) associated protein kinase 70 (Zap70), mRNA.
TC1700001828.rn.2	-0.391935	0.0136149	0.514912	-0.556184	0.000777899	0.0931257	-0.312775	0.0453964	0.964513	-0.187781	0.220736	0.667534	-0.108228	0.477002	0.914445	-0.442895	0.00586047	0.263396	yes	1	Hist1h2bo	NM_001106114	RefSeq	Rattus norvegicus histone cluster 1, H2bo (Hist1h2bo), mRNA.
TC0500003532.rn.2	-0.373504	0.0239269	0.622694	-0.619959	0.0004063	0.0671999	-0.239121	0.139262	0.965338	-0.252919	0.118553	0.552103	-0.162305	0.311309	0.848981	-0.424269	0.0111301	0.303638	yes	1	LOC680700	ENSRNOT00000015278	ENSEMBL	similar to ribosomal protein L10a [gene_biotype:protein_coding transcript_biotype:protein_coding]
TC1000003177.rn.2	-0.368163	0.0256518	0.623849	-0.607463	0.000500109	0.075444	-0.381068	0.021234	0.900771	-0.238273	0.140047	0.587002	-0.278842	0.0860298	0.651051	-0.217091	0.177616	0.602503	yes	1	Tekt1	NM_053508	RefSeq	Rattus norvegicus tektin 1 (Tekt1), mRNA.
TC1000001125.rn.2	-0.363816	0.0267123	0.631324	-0.57542	0.000846435	0.0988625	-0.35136	0.0319569	0.942847	-0.435686	0.00894846	0.23876	-0.386105	0.0192292	0.435629	-0.301251	0.0635217	0.447555	yes	1	RGD1565611	NM_001110155	RefSeq	Rattus norvegicus RGD1565611 (RGD1565611), mRNA.
TC0100005944.rn.2	-0.351444	0.0611088	0.720859	-0.693742	0.000541442	0.077532	-0.656169	0.000966075	0.466182	-0.135508	0.46017	0.8289	-0.324032	0.0830398	0.640536	-0.153522	0.40328	0.775111	yes	1	Cfap161	NM_001100581	RefSeq	Rattus norvegicus cilia and flagella associated protein 161 (Cfap161), mRNA.
TC2000001736.rn.2	-0.340055	0.0286749	0.636561	-0.725036	2.57416e-05	0.0165168	-0.479212	0.00283114	0.613577	-0.484761	0.00256346	0.164401	-0.298897	0.0525691	0.580251	-0.348569	0.0251688	0.362457	yes	1	LOC683897	NM_001109448	RefSeq	Rattus norvegicus similar to Protein C6orf203 (LOC683897), mRNA.
TC1300000857.rn.2	-0.327382	0.0178828	0.569079	-0.414331	0.00340882	0.175065	-0.252581	0.0632161	0.965338	-0.564066	0.000142764	0.0897274	-0.344319	0.0131361	0.39039	-0.412377	0.00354477	0.240131	yes	1	Rpl30l1	mRNARGD2779261_1	Rat Genome Database	ribosomal protein L30-like 1
TC1200001568.rn.2	-0.324523	0.0149924	0.517732	-0.435928	0.00155487	0.12877	-0.378732	0.00515857	0.674067	-0.169792	0.1887	0.63948	-0.613022	2.81877e-05	0.0359611	-0.229896	0.0782157	0.481185	yes	1	Wdr66	ENSRNOT00000001813	ENSEMBL	WD repeat domain 66 [gene_biotype:protein_coding transcript_biotype:protein_coding]
TC0500002611.rn.2	-0.323718	0.0601351	0.720859	-0.744309	8.3933e-05	0.0277119	-0.352957	0.0413776	0.964513	-0.278862	0.10305	0.529462	-0.325148	0.0590693	0.590852	-0.333908	0.0528929	0.433264	yes	1	Fam166b	ENSRNOT00000072968	ENSEMBL	Protein LOC100365928
TC1700002349.rn.2	-0.312122	0.0118711	0.489244	-0.391515	0.00207787	0.142726	-0.0685565	0.562825	0.989643	-0.525219	8.28846e-05	0.0897135	-0.149169	0.212234	0.798756	-0.459305	0.000419206	0.122143	yes	1	RGD1566369	ENSRNOT00000006662	ENSEMBL	similar to ribosomal protein S8 [gene_biotype:protein_coding transcript_biotype:protein_coding]
TC1000000249.rn.2	-0.294219	0.121587	0.777214	-0.720409	0.000451805	0.0720703	-0.366964	0.0558308	0.965338	-0.326985	0.0866257	0.495665	-0.321833	0.0914856	0.661871	-0.20355	0.279641	0.690407	yes	1	Tekt4	NM_001013965	RefSeq	Rattus norvegicus tektin 4 (Tekt4), mRNA.
TC1100001174.rn.2	-0.272694	0.0884892	0.734306	-0.594208	0.000544742	0.077532	-0.0506239	0.746672	0.998757	-0.380003	0.0199067	0.30355	-0.125836	0.423876	0.896136	-0.369768	0.0232023	0.351458	yes	1	LOC680960	mRNARGD7535544_1	Rat Genome Database	similar to ribosomal protein L27
TC0300004104.rn.2	-0.262097	0.0518149	0.720859	-0.498481	0.000526352	0.0769331	-0.22273	0.0958302	0.965338	-0.330424	0.0158121	0.279154	-0.369774	0.00751882	0.333917	-0.279425	0.0388749	0.398417	yes	1	Nphp1	NM_001106506	RefSeq	nephronophthisis 1 (juvenile) (Nphp1), mRNA
TC0800002899.rn.2	-0.217236	0.134111	0.790731	-0.0398689	0.77986	0.938236	-0.186879	0.195546	0.967942	-0.699387	2.10634e-05	0.0678252	-0.0200536	0.888148	0.985464	-0.297461	0.0431265	0.413399	yes	1	Tex9	ENSRNOT00000032268	ENSEMBL	Protein Tex9
TC0X00000692.rn.2	-0.215269	0.119894	0.77405	-0.288454	0.0398532	0.389242	-0.10504	0.441605	0.983485	-0.589591	0.000113127	0.0897135	-0.271481	0.0522411	0.579147	-0.367221	0.0102066	0.300289	yes	1	LOC680353	ENSRNOT00000048963	ENSEMBL	similar to 60S ribosomal protein L38 [gene_biotype:protein_coding transcript_biotype:protein_coding]
TC0600003158.rn.2	-0.200303	0.392166	0.902657	-0.102382	0.660542	0.891983	-0.189349	0.4183	0.980413	-0.487677	0.0423476	0.394272	-0.996113	0.000134659	0.091209	-0.43656	0.0675169	0.45454	yes	1	Begain	NM_001111115	RefSeq	Rattus norvegicus brain-enriched guanylate kinase-associated (Begain), transcript variant 1, mRNA.
TC1000000209.rn.2	-0.194816	0.393063	0.902925	-0.96105	0.000152447	0.0425835	-0.815222	0.000959135	0.466182	-0.0668877	0.768249	0.942452	-0.234085	0.305951	0.848715	-0.315095	0.170873	0.594069	yes	1	Bricd5	LOC681370.aSep08	Ace View	BRICHOS domain containing 5
TC1800000829.rn.2	-0.184589	0.278736	0.860652	-0.10256	0.544843	0.844616	-0.209324	0.220483	0.967942	-0.738626	0.000102268	0.0897135	-0.378498	0.0306022	0.494433	-0.243164	0.156244	0.577665	yes	1	Smad7	NM_030858	RefSeq	Rattus norvegicus SMAD family member 7 (Smad7), mRNA.
TC0900000239.rn.2	-0.142358	0.397616	0.904	-0.633411	0.000561234	0.0783857	-0.302973	0.0771453	0.965338	-0.2093	0.216458	0.664787	-0.0868025	0.604788	0.937348	-0.139796	0.406076	0.77581	yes	1	Rsph9	NM_001108205	RefSeq	Rattus norvegicus radial spoke head 9 homolog (Chlamydomonas) (Rsph9), mRNA.
TC0700000970.rn.2	-0.125011	0.571983	0.934958	-0.135735	0.539645	0.842337	-0.21473	0.333935	0.976945	-0.957143	0.000113507	0.0897135	-0.293623	0.189086	0.781504	0.0869605	0.69387	0.909509	yes	1	Spag1	NM_001012116	RefSeq	Rattus norvegicus sperm associated antigen 1 (Spag1), mRNA.
TC0200003706.rn.2	-0.0892124	0.557687	0.930406	0.0923448	0.544014	0.844048	0.0146582	0.923065	0.998757	0.628359	0.000201857	0.096987	0.165621	0.27942	0.84361	-0.162269	0.289099	0.697377	yes	1	Dclk1	TCONS_00064852	Chalmel	Serine/threonine-protein kinase DCLK1 [Source:UniProtKB/Swiss-Prot;Acc:O08875] Chalmel, et. al. Testis-expressed Unannotated Transcripts (TUTs)
TC0600002010.rn.2	-0.0675046	0.583743	0.939219	-0.464646	0.000567783	0.0784289	-0.20048	0.109697	0.965338	-0.0954158	0.439677	0.821079	-0.197462	0.114943	0.702842	-0.158365	0.203153	0.629263	yes	1	Krtcap3	NM_001109674	RefSeq	Rattus norvegicus keratinocyte associated protein 3 (Krtcap3), mRNA.
TC0800003296.rn.2	-0.0510388	0.715587	0.956216	-0.109765	0.434931	0.792905	-0.743936	6.16951e-06	0.0775507	0.0349355	0.802947	0.95056	-0.269556	0.0607444	0.59086	-0.0757629	0.589048	0.869836	yes	1	Nek11	NM_001108182	RefSeq	Rattus norvegicus NIMA-related kinase 11 (Nek11), mRNA.
TC1300000853.rn.2	-0.0350846	0.839128	0.976212	-0.310724	0.0789618	0.466671	-0.12103	0.485207	0.984889	-0.741368	0.000129995	0.0897135	-0.0608755	0.724822	0.958231	-0.0197761	0.908878	0.974659	yes	1	Sdccag8	NM_177929	RefSeq	Rattus norvegicus serologically defined colon cancer antigen 8 (Sdccag8), mRNA.
TC1200000003.rn.2	0.0407953	0.832752	0.975972	0.708974	0.000772077	0.0931257	0.086795	0.653609	0.994376	0.311208	0.113843	0.544846	0.218733	0.261912	0.832621	0.43972	0.0281889	0.370166	yes	1	Brca2	NM_031542	RefSeq	Rattus norvegicus breast cancer 2, early onset (Brca2), mRNA.
TC0200002912.rn.2	0.130644	0.39764	0.904	0.604084	0.000367771	0.0649291	0.0623116	0.685391	0.997625	-0.198847	0.201088	0.653902	0.211338	0.174897	0.770575	-0.000336377	0.998253	0.999336	yes	1	Gzma	NM_153468	RefSeq	Rattus norvegicus granzyme A (Gzma), mRNA.
TC0700003576.rn.2	0.133058	0.479035	0.924248	0.70112	0.000628676	0.0838645	0.291944	0.125651	0.965338	0.349469	0.0687992	0.458388	0.233668	0.217388	0.804169	0.418684	0.0309517	0.383057	yes	1	Cyp2d5	NM_173304	RefSeq	Rattus norvegicus cytochrome P450, family 2, subfamily d, polypeptide 5 (Cyp2d5), mRNA.
TC0100006080.rn.2	0.161619	0.321041	0.881753	0.3265	0.0498446	0.409508	0.572693	0.00110597	0.47088	0.699296	0.000117457	0.0897135	0.451789	0.00809483	0.339173	0.18531	0.256309	0.675771	yes	1	Aamdc	NM_001108493	RefSeq	Rattus norvegicus adipogenesis associated, Mth938 domain containing (Aamdc), mRNA.
TC1300000501.rn.2	0.176706	0.191412	0.826112	0.496181	0.000680243	0.0872515	0.171312	0.204974	0.967942	-0.298775	0.030822	0.356752	0.450972	0.00174278	0.185651	0.340555	0.0148059	0.322472	yes	1	Rnasel	NM_182673	RefSeq	Rattus norvegicus ribonuclease L (2,5-oligoisoadenylate synthetase-dependent) (Rnasel), mRNA.
TC0100005306.rn.2	0.188975	0.198932	0.829036	0.683657	3.82292e-05	0.0196675	0.0524517	0.718333	0.997625	-0.291881	0.0509843	0.413466	0.145668	0.319642	0.852696	0.225391	0.127433	0.547405	yes	1	Nkg7	NM_133540	RefSeq	Rattus norvegicus natural killer cell granule protein 7 (Nkg7), mRNA.
TC0300003846.rn.2	0.249015	0.115273	0.769099	0.569392	0.000775266	0.0931257	0.520727	0.00184799	0.504984	0.300914	0.0590997	0.436477	0.123474	0.42835	0.899192	0.20281	0.19681	0.621582	yes	1	Fibin	NM_001025042	RefSeq	Rattus norvegicus fin bud initiation factor homolog (zebrafish) (Fibin), mRNA.
TC0100008088.rn.2	0.265061	0.0712198	0.721079	0.570896	0.000317812	0.0611785	0.306453	0.0385116	0.947832	0.195252	0.179032	0.628035	0.224634	0.123729	0.710831	0.357285	0.0170149	0.333982	yes	1	LOC102547287	ENSRNOT00000022527	ENSEMBL	zinc finger protein 87 [gene_biotype:protein_coding transcript_biotype:protein_coding]
TC1000001964.rn.2	0.294398	0.0579158	0.720859	0.278948	0.0716003	0.456861	0.246668	0.109266	0.965338	0.102445	0.499118	0.844857	0.621597	0.000217032	0.0940723	0.238151	0.121578	0.539249	yes	1	RGD1561778	NM_001168284	RefSeq	Rattus norvegicus similar to dendritic cell-derived immunoglobulin(Ig)-like receptor 1, DIgR1 - mouse (RGD1561778), mRNA.
TC1800001132.rn.2	0.300718	0.0320639	0.661892	0.411078	0.00436148	0.184454	0.250913	0.0707631	0.965338	0.249144	0.0726761	0.467045	0.352966	0.0129415	0.387321	0.573872	0.000152315	0.0736384	yes	1	Slc39a6	NM_001024745	RefSeq	Rattus norvegicus solute carrier family 39 (zinc transporter), member 6 (Slc39a6), mRNA.
TC0500004011.rn.2	0.326779	0.00558552	0.390056	0.436632	0.000372142	0.0649291	0.238618	0.0377841	0.942847	-0.170561	0.131507	0.572474	0.465651	0.000174998	0.091209	0.354368	0.00290834	0.229719	yes	2	Tnfrsf1b	NM_130426	RefSeq	Rattus norvegicus tumor necrosis factor receptor superfamily, member 1b (Tnfrsf1b), mRNA.
TC2000000679.rn.2	0.341892	0.0510253	0.720859	0.679954	0.000307185	0.060333	0.197873	0.249749	0.967942	-0.0229375	0.892812	0.972837	0.158943	0.35352	0.867749	0.343679	0.0498912	0.427051	yes	1	Prf1	NM_017330	RefSeq	Rattus norvegicus perforin 1 (pore forming protein) (Prf1), mRNA.
TC1000002119.rn.2	0.359344	0.040038	0.700944	0.49233	0.00610703	0.212059	0.122997	0.469712	0.984417	-0.0497691	0.769142	0.942466	0.712288	0.000168016	0.091209	0.639084	0.000582092	0.135498	yes	1	Metrnl	NM_001014104	RefSeq	Rattus norvegicus meteorin, glial cell differentiation regulator-like (Metrnl), mRNA.
TC0600001639.rn.2	0.362136	0.0039859	0.355827	0.48159	0.00023915	0.0527389	0.227999	0.0599717	0.965338	-0.0466649	0.692814	0.921884	0.595089	1.39593e-05	0.0359611	0.435702	0.000726588	0.144972	yes	2	Pld4	NM_001126288	RefSeq	Rattus norvegicus phospholipase D family, member 4 (Pld4), mRNA.
TC1200001269.rn.2	0.369113	0.00507119	0.386791	0.428777	0.00139598	0.122884	0.267209	0.0370784	0.942847	0.0453649	0.714714	0.927333	0.598608	2.65594e-05	0.0359611	0.360878	0.00602125	0.263396	yes	1	LOC680910	ENSRNOT00000074057	ENSEMBL	similar to paired immunoglobin-like type 2 receptor beta [gene_biotype:protein_coding transcript_biotype:protein_coding]
TC1900000076.rn.2	0.37	0.0101104	0.467919	0.604128	8.94832e-05	0.0281201	0.353693	0.0135614	0.843893	0.408908	0.00489755	0.186861	0.42574	0.003545	0.250023	0.582946	0.000140956	0.0736384	yes	2	Slc38a7	NM_001003705	RefSeq	Rattus norvegicus solute carrier family 38, member 7 (Slc38a7), mRNA.
TC0100002677.rn.2	0.374881	0.00550757	0.390056	0.524422	0.000213879	0.0497863	-0.150137	0.243023	0.967942	0.117734	0.358039	0.771963	0.458788	0.000930552	0.156346	0.569336	7.61494e-05	0.0503789	yes	2	Itgax	ENSRNOT00000054983	ENSEMBL	integrin, alpha X [gene_biotype:protein_coding transcript_biotype:protein_coding]
TC1000002097.rn.2	0.377454	0.0438827	0.707062	0.406277	0.030845	0.360337	0.367587	0.0493535	0.965338	0.0730198	0.687959	0.921209	0.802888	8.86633e-05	0.0742998	0.552618	0.00426802	0.253154	yes	1	Slc16a3	NM_030834	RefSeq	Rattus norvegicus solute carrier family 16 (monocarboxylate transporter), member 3 (Slc16a3), mRNA.
TC1200000845.rn.2	0.378959	0.00210737	0.273089	0.449514	0.000377074	0.0649291	0.26151	0.0278263	0.925334	0.0847424	0.461337	0.829054	0.407302	0.001068	0.157939	0.552644	2.69147e-05	0.0338318	yes	2	Adrbk2	NM_012897	RefSeq	Rattus norvegicus adrenergic, beta, receptor kinase 2 (Adrbk2), mRNA.
TC0100008013.rn.2	0.383806	0.0225106	0.613793	0.591568	0.000797567	0.0945794	0.219622	0.180161	0.966891	-0.179371	0.271537	0.712275	0.473005	0.00578717	0.296418	0.494209	0.00411304	0.251492	yes	1	Lilrb3l	ENSRNOT00000059325	ENSEMBL	leukocyte immunoglobulin-like receptor, subfamily B (with TM and ITIM domains), member 3-like (Lilrb3l), mRNA
TC2000001306.rn.2	0.399216	0.000729327	0.160836	0.443592	0.000225646	0.0515703	0.226751	0.0421845	0.964513	0.00412876	0.969547	0.993285	0.362843	0.00185294	0.190913	0.496899	5.31654e-05	0.044506	yes	2	Itgb2	NM_001037780	RefSeq	Rattus norvegicus integrin, beta 2 (Itgb2), mRNA.
TC0600001406.rn.2	0.406716	0.425272	0.907313	1.94023	0.00050416	0.075444	0.347798	0.494806	0.984889	0.975626	0.0613162	0.441892	1.1022	0.0357924	0.526827	1.53134	0.00457804	0.253154	yes	1	LOC299282	NM_182474	RefSeq	Rattus norvegicus Serine protease inhibitor (LOC299282), mRNA.
TC0X00000278.rn.2	0.442568	0.00109812	0.202991	0.465777	0.000652201	0.0852545	0.256713	0.0460542	0.964513	0.22318	0.0806837	0.485028	0.438705	0.00119658	0.161731	0.617625	1.86113e-05	0.0332826	yes	2	Tlr7	NM_001097582	RefSeq	Rattus norvegicus toll-like receptor 7 (Tlr7), mRNA.
TC0900000898.rn.2	0.443291	0.00636945	0.417	0.487438	0.00299928	0.168308	0.393933	0.0142215	0.851261	0.157803	0.307584	0.741245	0.621681	0.000261032	0.102537	0.719191	4.04454e-05	0.038451	yes	1	Slc11a1	NM_001031658	RefSeq	Rattus norvegicus solute carrier family 11 (proton-coupled divalent metal ion transporter), member 1 (Slc11a1), mRNA.
TC0X00000716.rn.2	0.44893	0.000129853	0.0628139	0.511509	2.21126e-05	0.0165168	0.275265	0.0121601	0.8289	0.181783	0.0891426	0.499423	0.441598	0.000159359	0.091209	0.558698	5.73196e-06	0.0257432	yes	4	---	ENSRNOT00000038868	ENSEMBL	---
TC0700003585.rn.2	0.456986	0.0029038	0.309832	0.451125	0.00323827	0.1747	0.240499	0.100179	0.965338	0.123843	0.390166	0.795178	0.703341	2.09578e-05	0.0359611	0.557692	0.000413519	0.122143	yes	1	Nfam1	ENSRNOT00000037681	ENSEMBL	NFAT activating protein with ITAM motif 1 [gene_biotype:protein_coding transcript_biotype:protein_coding]
TC0900002256.rn.2	0.464116	0.00492678	0.386791	0.416697	0.0107059	0.262839	0.618624	0.00031784	0.309127	0.790729	1.21063e-05	0.0678252	0.231645	0.142294	0.73965	0.411432	0.0116413	0.305472	yes	1	Ihh	NM_053384	RefSeq	Rattus norvegicus Indian hedgehog (Ihh), mRNA.
TC0400003708.rn.2	0.465539	0.00157015	0.240692	0.567926	0.000186783	0.0473383	0.342703	0.0161551	0.85677	0.0846627	0.535673	0.861586	0.793013	1.37e-06	0.00861046	0.613924	6.94408e-05	0.0484928	yes	3	Clec4a1	NM_001005890	RefSeq	Rattus norvegicus C-type lectin domain family 4, member A1 (Clec4a1), mRNA.
TC1100001143.rn.2	0.477692	0.000861256	0.178807	0.579629	9.24292e-05	0.0283374	0.306275	0.025021	0.912753	0.0705876	0.59226	0.885306	0.502319	0.000507611	0.131301	0.549153	0.0001821	0.0817497	yes	2	Samsn1	NM_130821	RefSeq	Rattus norvegicus SAM domain, SH3 domain and nuclear localization signals, 1 (Samsn1), mRNA.
TC0400003707.rn.2	0.479327	0.00922038	0.452667	0.608637	0.0013048	0.120598	0.268064	0.131624	0.965338	-0.020372	0.907204	0.974944	0.839374	2.86087e-05	0.0359611	0.568422	0.00244498	0.210503	yes	1	Clec4a3	NM_001005891	RefSeq	Rattus norvegicus C-type lectin domain family 4, member A3 (Clec4a3), mRNA.
TC1500001745.rn.2	0.480195	0.0084183	0.452667	0.818991	3.45421e-05	0.0191688	0.2756	0.117437	0.965338	0.286958	0.103594	0.52983	0.576597	0.00194602	0.198874	0.256519	0.144081	0.563208	yes	1	Gzmb	NM_138517	RefSeq	Rattus norvegicus granzyme B (granzyme 2, cytotoxic T-lymphocyte-associated serine esterase 1) (Gzmb), mRNA.
TC0X00002273.rn.2	0.485634	0.0266617	0.631324	0.849586	0.000280983	0.0569671	0.299925	0.161438	0.965338	-0.114935	0.586839	0.882649	0.250841	0.239493	0.819835	0.279175	0.191582	0.617697	yes	1	Kcne5	NM_001101003	RefSeq	Rattus norvegicus potassium channel, voltage-gated Isk-related subfamily E regulatory beta subunit 5 (Kcne5), mRNA.
TC0100002629.rn.2	0.499382	0.000963394	0.18659	0.665359	3.01159e-05	0.0180265	0.295236	0.0397586	0.95649	0.180006	0.200948	0.653902	0.528802	0.000530804	0.131301	0.569584	0.000228697	0.088827	yes	2	Itgal	NM_001033998	RefSeq	Rattus norvegicus integrin, alpha L (Itgal), mRNA.
TC1500000748.rn.2	0.511725	0.00408688	0.355827	0.615312	0.000755008	0.0930437	0.565978	0.00171164	0.479074	0.343413	0.0463552	0.401156	0.414582	0.0175881	0.421457	0.563899	0.00177076	0.193633	yes	1	Stc1	NM_031123	RefSeq	Rattus norvegicus stanniocalcin 1 (Stc1), mRNA.
TC0X00000279.rn.2	0.51591	0.00017157	0.0718878	0.59669	2.4665e-05	0.0165168	0.26947	0.034185	0.942847	0.128723	0.299072	0.734966	0.568615	4.86363e-05	0.0470275	0.615696	1.55462e-05	0.0325693	yes	4	Tlr8	NM_001101009	RefSeq	Rattus norvegicus toll-like receptor 8 (Tlr8), mRNA.
TC1100001768.rn.2	0.52073	0.00950487	0.45537	0.528411	0.00859166	0.24206	0.0868491	0.649298	0.994376	0.250507	0.194618	0.647373	0.457454	0.0212506	0.453391	0.797636	0.000178262	0.0817497	yes	1	Ncbp2	NM_001109525	RefSeq	Rattus norvegicus nuclear cap binding protein subunit 2 (Ncbp2), mRNA.
TC0400002327.rn.2	0.533322	0.0149172	0.517732	0.875976	0.000177583	0.0465046	0.750286	0.000985941	0.466182	0.499398	0.0219338	0.311853	0.669078	0.00284792	0.232457	0.847661	0.000262876	0.0971869	yes	2	Steap4	NM_001044265	RefSeq	Rattus norvegicus STEAP family member 4 (Steap4), mRNA.
TC0X00002076.rn.2	0.534903	0.0077897	0.452667	0.654227	0.00148198	0.126099	0.332086	0.0879601	0.965338	0.118716	0.534071	0.861117	0.267949	0.165396	0.761087	0.926051	2.383e-05	0.0332826	yes	1	Hmgn5	ENSRNOT00000071650	ENSEMBL	high mobility group nucleosome binding domain 5 [gene_biotype:protein_coding transcript_biotype:protein_coding]
TC1700000981.rn.2	0.539195	0.00918987	0.452667	0.745043	0.000548954	0.077532	0.424599	0.0366065	0.942847	0.290743	0.145359	0.59422	0.408733	0.0437259	0.557524	0.380856	0.0592242	0.443082	yes	1	Echdc3	NM_001101010	RefSeq	Rattus norvegicus enoyl CoA hydratase domain containing 3 (Echdc3), mRNA.
TC0100006239.rn.2	0.545162	0.0691206	0.720859	0.937191	0.00278492	0.166419	0.399768	0.177624	0.965338	-0.0515094	0.860238	0.964172	0.724626	0.0176459	0.421457	1.26398	0.000118885	0.0679264	yes	1	Hbe1	NM_001008890	RefSeq	Rattus norvegicus hemoglobin, epsilon 1 (Hbe1), mRNA.
TC1200001170.rn.2	0.54672	0.00134633	0.228694	0.760938	2.62797e-05	0.0165168	0.331135	0.0416402	0.964513	-0.115952	0.463386	0.829342	0.562919	0.00101223	0.156346	0.648778	0.000214269	0.0868828	yes	2	Amz1	NM_001047092	RefSeq	Rattus norvegicus archaelysin family metallopeptidase 1 (Amz1), mRNA.
TC1600000726.rn.2	0.550775	0.000438899	0.118918	0.504877	0.00108953	0.111344	0.435059	0.00411293	0.674067	0.424858	0.00496073	0.186861	0.4496	0.0031387	0.239112	0.752096	6.76964e-06	0.0257432	yes	1	Nrg1	NM_001271118	RefSeq	Rattus norvegicus neuregulin 1 (Nrg1), transcript variant 1, mRNA.
TC1200001288.rn.2	0.552023	0.000845061	0.178807	0.565522	0.000657891	0.0852545	0.284917	0.0671203	0.965338	-0.125833	0.409233	0.803487	0.57739	0.000527111	0.131301	0.575803	0.000543009	0.133836	yes	1	RGD1561143	ENSRNOT00000075641	ENSEMBL	similar to cell surface receptor FDFACT [gene_biotype:protein_coding transcript_biotype:protein_coding]
TC1200001883.rn.2	0.552476	0.00137743	0.228697	0.61194	0.000484251	0.0742321	0.320396	0.0510565	0.965338	0.115784	0.469712	0.833022	0.448097	0.00780785	0.335404	0.705775	8.79379e-05	0.055269	yes	2	LOC100910497	mRNARGD6498402_1	Rat Genome Database	INTERACTS WITH (-)-demecolcine (ortholog) AND chromium(6+) (ortholog) AND formaldehyde (ortholog)
TC1300000748.rn.2	0.553182	0.000276623	0.0918867	0.574848	0.000175024	0.0465046	0.277503	0.0495637	0.965338	0.155357	0.262106	0.705806	0.567811	0.00020317	0.091209	0.477891	0.00130577	0.178408	yes	3	Fcgr3a	NM_207603	RefSeq	Rattus norvegicus Fc fragment of IgG, low affinity IIIa, receptor (Fcgr3a), mRNA.
TC1300001719.rn.2	0.566837	0.0255915	0.623849	1.01615	0.000192065	0.0473383	1.12177	5.40011e-05	0.149635	0.927885	0.000542366	0.1257	0.753168	0.0038608	0.259645	0.84479	0.00140447	0.183898	yes	1	Pappa2	ENSRNOT00000039210	ENSEMBL	pappalysin 2 [gene_biotype:protein_coding transcript_biotype:protein_coding]
TC0800003356.rn.2	0.56726	0.0212751	0.602317	0.956895	0.000265226	0.0565066	0.519872	0.0336971	0.942847	0.994128	0.000167975	0.0921551	0.692733	0.00574518	0.296418	0.405298	0.0934679	0.502192	yes	2	Gnat1	NM_001108780	RefSeq	Rattus norvegicus guanine nucleotide binding protein (G protein), alpha transducing activity polypeptide 1 (Gnat1), mRNA.
TC1900000397.rn.2	0.571156	0.114189	0.76839	0.33608	0.346725	0.740206	0.20763	0.559403	0.989643	1.46635	0.000206024	0.096987	0.356368	0.318793	0.85269	0.302556	0.396345	0.77065	yes	1	LOC100909409	mRNARGD6504294_1	Rat Genome Database	INTERACTS WITH bilirubin (ortholog) AND bisphenol A (ortholog) AND copper atom (ortholog)
TC0900002683.rn.2	0.575941	0.000607463	0.147123	0.607956	0.000334847	0.0619531	0.472095	0.00388574	0.674067	0.239811	0.124485	0.564118	0.718869	4.02682e-05	0.0460156	0.78922	1.02399e-05	0.0257432	yes	3	Emilin2	ENSRNOT00000056272	ENSEMBL	elastin microfibril interfacer 2 [gene_biotype:protein_coding transcript_biotype:protein_coding]
TC1500001757.rn.2	0.579769	0.00391069	0.354692	0.912436	2.5509e-05	0.0165168	0.376316	0.0523316	0.965338	0.346074	0.073123	0.46773	0.545903	0.00624126	0.299438	0.307662	0.109358	0.52575	yes	1	Gzmbl2	ENSRNOT00000059660	ENSEMBL	granzyme B (granzyme 2, cytotoxic T-lymphocyte-associated serine esterase 1) [gene_biotype:protein_coding transcript_biotype:protein_coding]
TC0300001589.rn.2	0.61077	0.000151395	0.0699752	0.472478	0.00227698	0.151351	0.450331	0.00343611	0.674067	0.390254	0.0100481	0.245581	0.381308	0.0117182	0.381053	0.479084	0.002011	0.202932	yes	1	Duox1	NM_153739	RefSeq	Rattus norvegicus dual oxidase 1 (Duox1), mRNA.
TC1900000380.rn.2	0.626905	0.09115	0.74307	0.394066	0.28204	0.69101	0.223264	0.539809	0.989643	1.56746	0.000120625	0.0897135	0.416952	0.255517	0.83212	0.342446	0.348852	0.741348	yes	1	LOC679730	mRNARGD6748196_1	Rat Genome Database	hypothetical protein LOC679730
TC0900001520.rn.2	0.650831	0.00728176	0.441061	1.20623	7.36925e-06	0.0137569	0.444438	0.0594022	0.965338	-0.0928784	0.686005	0.921159	0.919499	0.000296414	0.112907	1.19561	8.46491e-06	0.0257432	yes	2	Treml4	ENSRNOT00000048975	ENSEMBL	triggering receptor expressed on myeloid cells-like 4 [gene_biotype:protein_coding transcript_biotype:protein_coding]
TSUnmapped00000187.rn.2	0.660994	0.00844144	0.452667	1.10892	4.3721e-05	0.0203545	0.368579	0.127993	0.965338	-0.409149	0.0923843	0.508215	0.640849	0.0104326	0.372432	0.901155	0.000555994	0.134401	yes	1	Rnase6	NM_206815	RefSeq	Rattus norvegicus ribonuclease, RNase A family, 6 (Rnase6), mRNA.
TC1800000342.rn.2	0.669222	0.000867721	0.178807	0.820719	8.1227e-05	0.0275952	0.375666	0.0479768	0.965338	0.903063	2.15832e-05	0.0678252	0.538387	0.00588019	0.296418	0.514475	0.00818546	0.283327	yes	2	LOC690826	mRNARGD6605263_1	Rat Genome Database	INTERACTS WITH cyclosporin A (ortholog)
TCUn_KL568432v100000001.rn.2	0.673844	0.0007279	0.160836	0.599085	0.00225645	0.151351	0.499721	0.00933319	0.760342	0.586651	0.00271074	0.17037	0.503171	0.00890126	0.354079	0.827887	6.3214e-05	0.0467412	yes	1	---	ENSRNOT00000071771	ENSEMBL	Uncharacterized protein
TC0900000954.rn.2	0.68867	0.00259813	0.299619	0.724571	0.00164537	0.130077	0.359107	0.098968	0.965338	0.53229	0.0168564	0.289558	0.328604	0.129853	0.724541	0.975003	5.66504e-05	0.044506	yes	1	Sgpp2	NM_001191811	RefSeq	Rattus norvegicus sphingosine-1-phosphate phosphatase 2 (Sgpp2), mRNA.
TC0200000287.rn.2	0.7046	0.00193304	0.258071	0.762696	0.000904035	0.100673	0.269028	0.207727	0.967942	-0.165103	0.436011	0.82045	0.744016	0.00115688	0.159339	0.926035	9.7525e-05	0.0583757	yes	1	Cd180	NM_001106405	RefSeq	Rattus norvegicus CD180 molecule (Cd180), mRNA.
TC1200000351.rn.2	0.719414	6.08802e-05	0.0450155	0.647609	0.0002302	0.0516717	0.482309	0.00419668	0.674067	0.287503	0.0759271	0.474975	0.553768	0.00123941	0.162286	0.769807	2.36239e-05	0.0332826	yes	3	LOC681182	ENSRNOT00000068118	ENSEMBL	similar to paired immunoglobin-like type 2 receptor beta [gene_biotype:protein_coding transcript_biotype:protein_coding]
TCUn_KL568405v100000002.rn.2	0.730742	0.00635995	0.417	1.13826	7.01643e-05	0.025199	0.364609	0.15566	0.965338	-0.451145	0.0813137	0.486565	0.599323	0.0227501	0.455713	0.966453	0.000504726	0.131802	yes	1	Rnase6	ENSRNOT00000033739	ENSEMBL	ribonuclease, RNase A family, 6 [gene_biotype:protein_coding transcript_biotype:protein_coding]
TC1500001018.rn.2	0.734547	0.0148388	0.517732	0.57851	0.0511001	0.410958	0.86253	0.00485526	0.674067	0.0914772	0.751029	0.938217	0.935443	0.00248332	0.22457	1.23544	0.000131057	0.0716252	yes	1	Scel	NM_001108388	RefSeq	Rattus norvegicus sciellin (Scel), mRNA.
TC1000000879.rn.2	0.734752	0.00530092	0.389584	0.916472	0.000727743	0.0914774	0.429205	0.0906645	0.965338	0.209193	0.401858	0.800916	0.469277	0.0654263	0.604713	0.770658	0.00362966	0.240131	yes	1	Pik3r5	NM_001191923	RefSeq	Rattus norvegicus phosphoinositide-3-kinase, regulatory subunit 5 (Pik3r5), mRNA.
TC1800000868.rn.2	0.738129	0.00256076	0.298645	0.944033	0.000203034	0.0486058	0.146656	0.521606	0.986886	0.29105	0.207476	0.656161	0.734096	0.00268525	0.226534	0.945808	0.000198498	0.0835545	yes	2	Pstpip2	NM_001271281	RefSeq	Rattus norvegicus proline-serine-threonine phosphatase-interacting protein 2 (Pstpip2), mRNA.
TC0300004114.rn.2	0.775022	1.85859e-05	0.0292031	0.814427	8.7554e-06	0.0137569	0.529969	0.00171506	0.479074	-0.138963	0.377801	0.784915	0.774594	1.87379e-05	0.0359611	0.664419	0.000150154	0.0736384	yes	4	Mal	NM_012798	RefSeq	Rattus norvegicus mal, T-cell differentiation protein (Mal), mRNA.
TC0400003701.rn.2	0.846662	5.01148e-07	0.00629943	0.955934	4.80904e-08	0.000604496	0.524312	0.000519	0.362435	0.0361379	0.792874	0.94819	0.808308	1.15186e-06	0.00861046	1.01151	1.49117e-08	0.00018744	yes	4	C3ar1	NM_032060	RefSeq	Rattus norvegicus complement component 3a receptor 1 (C3ar1), mRNA.
TC0100004542.rn.2	0.950055	0.028071	0.636561	1.16396	0.00815332	0.23888	1.01402	0.0196508	0.882299	1.72156	0.000208325	0.096987	0.491834	0.242978	0.823053	0.81229	0.0579988	0.441194	yes	1	LOC100911173	mRNARGD7536815_1	Rat Genome Database	afadin-like
TC0200004974.rn.2	1.00698	9.12264e-05	0.0502448	0.702621	0.00389198	0.181458	0.330484	0.153941	0.965338	0.113863	0.61854	0.894198	0.677564	0.00518618	0.288453	0.340653	0.142039	0.562466	yes	1	Cd5l	NM_001025685	RefSeq	Rattus norvegicus Cd5 molecule-like (Cd5l), mRNA.
TC0100004810.rn.2	1.01225	0.00327904	0.320404	1.13315	0.00118246	0.115213	0.512328	0.118384	0.965338	-0.379919	0.242993	0.688611	1.61258	1.55705e-05	0.0359611	1.11502	0.00138164	0.183898	yes	1	Lilrb3	ENSRNOT00000074352	ENSEMBL	similar to PIRB1 [gene_biotype:protein_coding transcript_biotype:protein_coding]
TC0900000065.rn.2	1.0484	0.00356482	0.334401	1.46957	0.000105727	0.0314307	0.641561	0.0636163	0.965338	0.0835622	0.804218	0.9509	1.10747	0.00222984	0.212705	1.58706	3.77286e-05	0.038451	yes	2	Emr4	NM_001007558	RefSeq	Rattus norvegicus EGF-like module containing, mucin-like, hormone receptor-like sequence 4 (Emr4), mRNA.
TC0400002678.rn.2	1.06991	2.93067e-05	0.0304252	0.945384	0.000152229	0.0425835	0.888269	0.000319702	0.309127	0.677582	0.00434036	0.181534	0.837931	0.000608686	0.139112	1.04145	4.28253e-05	0.038451	yes	3	Slc13a4	NM_001012621	RefSeq	Rattus norvegicus solute carrier family 13 (sodium/sulfate symporter), member 4 (Slc13a4), mRNA.
TC0X00001975.rn.2	1.16177	0.0211654	0.601922	0.965048	0.0526373	0.415091	1.50313	0.00361727	0.674067	2.08586	0.000122926	0.0897135	1.28776	0.0113037	0.375305	1.03177	0.0390321	0.398417	yes	1	LOC102547119	mRNARGD7585938_1	Rat Genome Database	spermatogenesis-associated protein 31C2-like
TC0300002083.rn.2	-3.02798	0.00536316	0.389584	-3.01824	0.00549674	0.20812	-1.53924	0.139478	0.965338	-1.89693	0.0708924	0.461241	-2.43136	0.0225684	0.455713	-0.784814	0.445649	0.795797	no	0	Bpifa1	NM_172031	RefSeq	Rattus norvegicus BPI fold containing family A, member 1 (Bpifa1), mRNA.
TC0200004853.rn.2	-2.78396	0.0014572	0.228963	-2.24564	0.00846209	0.241198	-1.55789	0.060706	0.965338	-1.84332	0.0280202	0.342954	-1.62506	0.0509251	0.577106	-0.977264	0.231882	0.654607	no	0	Clca1	NM_001107449	RefSeq	Rattus norvegicus chloride channel accessory 1 (Clca1), mRNA.
TC1100001880.rn.2	-2.04882	0.093964	0.743796	-2.41445	0.050206	0.409713	-0.557494	0.642074	0.994376	-0.537926	0.653765	0.907555	-1.1818	0.327198	0.855402	0.401208	0.737803	0.926837	no	0	Adipoq	NM_144744	RefSeq	Rattus norvegicus adiponectin, C1Q and collagen domain containing (Adipoq), mRNA.
TC0100005176.rn.2	-2.02684	0.000468388	0.122659	-1.38419	0.0122688	0.277425	-1.59493	0.00444434	0.674067	-1.73073	0.00223769	0.160542	-0.554664	0.296345	0.847189	-0.416411	0.431391	0.791157	no	0	Hamp	NM_053469	RefSeq	Rattus norvegicus hepcidin antimicrobial peptide (Hamp), mRNA.
TC0600003320.rn.2	-1.83334	0.00278857	0.302175	-1.78003	0.0035734	0.176841	-1.51226	0.0118251	0.816714	-0.363646	0.52637	0.85817	-2.05849	0.000949706	0.156346	-1.44158	0.0159697	0.327471	no	0	Ighg	ENSRNOT00000006975	ENSEMBL	Immunoglobulin heavy chain (gamma polypeptide) [gene_biotype:protein_coding transcript_biotype:protein_coding]
TC0800002116.rn.2	-1.48496	0.00233352	0.28478	-1.51802	0.00191567	0.139766	-0.635948	0.167484	0.965338	-0.824155	0.0763896	0.475743	-0.980898	0.0366839	0.53124	-0.00295239	0.994813	0.998457	no	0	Tbx20	NM_001108132	RefSeq	Rattus norvegicus T-box 20 (Tbx20), mRNA.
TC0100002907.rn.2	-1.46567	0.0163564	0.545357	-1.39205	0.022049	0.329934	-1.02083	0.0874016	0.965338	-1.46063	0.0166982	0.289512	-0.44499	0.448138	0.907151	-0.900397	0.129808	0.549903	no	0	Muc5b	ENSRNOT00000028967	ENSEMBL	mucin 5B, oligomeric mucus/gel-forming [gene_biotype:protein_coding transcript_biotype:protein_coding]
TC0300002086.rn.2	-1.4365	0.00537236	0.389584	-1.50656	0.00368474	0.180086	-1.29646	0.0111412	0.80026	-1.38568	0.0070278	0.215419	-0.952165	0.0567528	0.588327	-0.713014	0.14883	0.568544	no	0	Bpifb1	NM_001077680	RefSeq	Rattus norvegicus BPI fold containing family B, member 1 (Bpifb1), mRNA.
TC1400001453.rn.2	-1.3901	0.00117868	0.214255	-1.16146	0.0055732	0.208497	-1.17197	0.00520209	0.674067	-1.03593	0.0124147	0.260192	-0.715904	0.0767407	0.631751	-0.793016	0.0511202	0.429302	no	0	Cxcl13	NM_001017496	RefSeq	Rattus norvegicus chemokine (C-X-C motif) ligand 13 (Cxcl13), mRNA.
TC0600001987.rn.2	-1.31726	0.00256593	0.298645	-0.716154	0.0855124	0.478086	-0.744961	0.0741708	0.965338	-1.51378	0.000677775	0.1257	-0.844015	0.044454	0.558162	-0.659866	0.111918	0.527576	no	0	Capn13	NM_001025133	RefSeq	Rattus norvegicus calpain 13 (Capn13), mRNA.
TC0500001898.rn.2	-1.31264	0.0537416	0.720859	-1.83016	0.00868489	0.24206	-1.19667	0.0772917	0.965338	-1.05699	0.116802	0.549318	-1.56498	0.0229589	0.456636	-1.13467	0.0931583	0.502192	no	0	Nppa	NM_012612	RefSeq	Rattus norvegicus natriuretic peptide A (Nppa), mRNA.
TC1000000502.rn.2	-1.27672	0.0161199	0.540505	-0.939601	0.0709571	0.456356	-0.872478	0.0925112	0.965338	-0.643296	0.210424	0.658697	-0.802717	0.120481	0.704908	-0.129975	0.797996	0.94233	no	0	Scgb3a1	NM_001013180	RefSeq	Rattus norvegicus secretoglobin, family 3A, member 1 (Scgb3a1), mRNA.
TC0300002679.rn.2	-1.2598	0.0167222	0.54739	-1.1714	0.0252652	0.340025	-1.09941	0.0349537	0.942847	-1.02334	0.0486693	0.40599	-0.923639	0.0736427	0.624537	-0.560114	0.270738	0.685631	no	0	Ptgds	NM_013015	RefSeq	Rattus norvegicus prostaglandin D2 synthase (brain) (Ptgds), mRNA.
TC0400001713.rn.2	-1.23443	0.00581297	0.394968	-0.912891	0.0364707	0.379425	-0.725889	0.0923721	0.965338	-0.618549	0.149187	0.597414	-0.867167	0.0462554	0.563649	-0.630857	0.141507	0.562215	no	0	A2m	NM_012488	RefSeq	Rattus norvegicus alpha-2-macroglobulin (A2m), mRNA.
TC0200002086.rn.2	-1.20786	0.000964865	0.18659	-1.14369	0.00163547	0.130077	-0.526617	0.124044	0.965338	-0.953413	0.00730874	0.21874	-1.19826	0.0010448	0.156346	-0.987008	0.00565815	0.263196	no	0	RGD1565252	mRNARGD2685687_1	Rat Genome Database	similar to immunoglobulin kappa-chain
TC1400002182.rn.2	-1.19335	0.00182482	0.249887	-1.28491	0.000894879	0.100673	-1.03716	0.00586711	0.697063	-1.26715	0.00102897	0.133356	-0.859583	0.0201888	0.445704	-0.784496	0.0328607	0.388214	no	0	Pgam2	NM_017328	RefSeq	Rattus norvegicus phosphoglycerate mutase 2 (muscle) (Pgam2), mRNA.
TC1100001517.rn.2	-1.08526	0.0481626	0.719007	0.0279849	0.958138	0.987832	-0.309111	0.563034	0.989643	-1.14005	0.0384869	0.380367	-0.018356	0.972534	0.998083	-0.791497	0.14408	0.563208	no	0	Retnlg	NM_181625	RefSeq	Rattus norvegicus resistin-like gamma (Retnlg), mRNA.
TC0100002432.rn.2	-1.07765	0.0158165	0.537332	-1.05788	0.0176716	0.31078	-0.662303	0.127606	0.965338	-0.655536	0.131408	0.572474	-0.175902	0.68083	0.951716	-1.01203	0.0227619	0.351165	no	0	Calcb	NM_138513	RefSeq	Rattus norvegicus calcitonin-related polypeptide, beta (Calcb), mRNA.
TC1400000323.rn.2	-1.07293	0.0504284	0.720859	-1.29438	0.0197541	0.320507	-0.613007	0.254476	0.967942	-1.48371	0.00828661	0.231167	-1.28998	0.0201431	0.445704	-0.478785	0.371631	0.753763	no	0	Tmprss11a	ENSRNOT00000075414	ENSEMBL	transmembrane protease, serine 11a [gene_biotype:protein_coding transcript_biotype:protein_coding]
TC0100006506.rn.2	-1.0294	0.0343149	0.6701	-1.63143	0.0013492	0.122884	-0.917096	0.0576653	0.965338	-1.19998	0.0147234	0.274998	-1.01405	0.0369059	0.531312	-0.76137	0.112063	0.527576	no	0	Gp2	NM_134418	RefSeq	Rattus norvegicus glycoprotein 2 (zymogen granule membrane) (Gp2), mRNA.
TC0800001849.rn.2	-1.00654	0.025758	0.623849	-0.085216	0.844577	0.959279	0.000462256	0.999151	0.999784	-1.12522	0.0134757	0.26611	-0.165376	0.703835	0.955121	-1.00408	0.026096	0.365365	no	0	Ccr3	NM_053958	RefSeq	Rattus norvegicus chemokine (C-C motif) receptor 3 (Ccr3), mRNA.
TC1600001704.rn.2	-1.00644	0.000860976	0.178807	-0.710401	0.0143363	0.295333	-0.46522	0.100004	0.965338	-0.859698	0.00364927	0.180893	-0.86775	0.0033789	0.245507	-0.438676	0.120085	0.537941	no	0	Pdgfrl	NM_001011921	RefSeq	Rattus norvegicus platelet-derived growth factor receptor-like (Pdgfrl), mRNA.
TC1500000510.rn.2	-0.986696	0.00479219	0.386791	-0.590664	0.0794799	0.467726	-0.429423	0.197456	0.967942	-0.663313	0.0502331	0.411707	-0.691073	0.0418424	0.551505	-0.182806	0.579356	0.865749	no	0	Fitm1	NM_001106037	RefSeq	Rattus norvegicus fat storage-inducing transmembrane protein 1 (Fitm1), mRNA.
TC0600003345.rn.2	-0.984485	0.0195402	0.587659	-0.75885	0.0673428	0.449079	-0.229518	0.571249	0.989643	0.096503	0.811459	0.952693	-0.970068	0.0212517	0.453391	-0.152036	0.707232	0.916202	no	0	LOC691828	ENSRNOT00000073779	ENSEMBL	uncharacterized LOC691828 [gene_biotype:protein_coding transcript_biotype:protein_coding]
TC0600001662.rn.2	-0.98053	0.00182892	0.249887	-0.613849	0.0415692	0.390397	-0.514598	0.084727	0.965338	-0.589521	0.0498042	0.409711	-0.59147	0.0490954	0.572119	-0.397397	0.179205	0.60443	no	0	LOC100360344	mRNARGD2584546_t00	Rat Genome Database	null
TC0600001667.rn.2	-0.98053	0.00182892	0.249887	-0.613849	0.0415692	0.390397	-0.514598	0.084727	0.965338	-0.589521	0.0498042	0.409711	-0.59147	0.0490954	0.572119	-0.397397	0.179205	0.60443	no	0	---	ENSRNOT00000074400	ENSEMBL	Protein LOC100364193
TC1000003241.rn.2	-0.977927	0.00765777	0.451916	-0.624628	0.0788728	0.466671	-0.752859	0.0360111	0.942847	-0.703407	0.0491772	0.407218	-0.780009	0.0302062	0.491329	-0.501437	0.154959	0.575675	no	0	Serpinf1	NM_177927	RefSeq	Rattus norvegicus serpin peptidase inhibitor, clade F (alpha-2 antiplasmin, pigment epithelium derived factor), member 1 (Serpinf1), mRNA.
TC0600003308.rn.2	-0.972611	0.000608624	0.147123	-0.801006	0.00374513	0.180232	-0.552849	0.038804	0.948313	-0.608726	0.0237977	0.321412	-0.57359	0.0324565	0.504072	-0.661648	0.0146557	0.322472	no	0	---	ENSRNOT00000075034	ENSEMBL	Uncharacterized protein
TC0100000157.rn.2	-0.950879	0.00362219	0.337266	-0.289324	0.347916	0.741489	-0.466899	0.133855	0.965338	-0.468831	0.132307	0.572795	-0.207998	0.498429	0.917717	-0.38734	0.211249	0.640403	no	0	Il22ra2	NM_001003404	RefSeq	Rattus norvegicus interleukin 22 receptor, alpha 2 (Il22ra2), mRNA.
TC0400004146.rn.2	-0.945829	0.0192853	0.586511	-0.664855	0.0931766	0.4917	-0.930207	0.0212069	0.900771	-0.644254	0.103331	0.529509	-0.97572	0.0160453	0.410015	-0.527281	0.179638	0.604549	no	0	A2m	NM_012488_2	RefSeq	alpha-2-macroglobulin (A2m), mRNA
TC1600001241.rn.2	-0.934934	0.00632121	0.417	-1.13647	0.00119321	0.115213	-0.611472	0.065324	0.965338	-1.09109	0.00175581	0.153268	-0.943319	0.00591355	0.296418	-0.203238	0.530811	0.842036	no	0	Ldb3	NM_001110490	RefSeq	Rattus norvegicus LIM domain binding 3 (Ldb3), transcript variant 5, mRNA.
TC2000000892.rn.2	-0.923102	0.00104375	0.195819	-0.785473	0.00439414	0.184454	-0.314246	0.230178	0.967942	-0.892856	0.00144197	0.149115	-0.813787	0.00329352	0.244626	-0.505454	0.0576527	0.440335	no	0	Bves	NM_001077590	RefSeq	Rattus norvegicus blood vessel epicardial substance (Bves), mRNA.
TC1100000548.rn.2	-0.910858	0.0216164	0.602677	-0.0365358	0.923579	0.979434	-0.353069	0.356982	0.976945	-0.724706	0.0637783	0.446842	-0.278853	0.465845	0.912516	-0.705553	0.0707463	0.461529	no	0	Trat1	NM_001037981	RefSeq	Rattus norvegicus T cell receptor associated transmembrane adaptor 1 (Trat1), mRNA.
TC0200003226.rn.2	-0.894987	0.220531	0.833801	-0.0106356	0.988251	0.996656	0.242734	0.737032	0.998757	-0.394327	0.585936	0.882285	-0.674829	0.35328	0.867499	0.721142	0.321664	0.722491	no	0	Car3	NM_019292	RefSeq	Rattus norvegicus carbonic anhydrase 3 (Car3), mRNA.
TC0600001665.rn.2	-0.885378	0.0090273	0.452667	-0.723597	0.0300661	0.355362	-0.453831	0.164593	0.965338	-0.594223	0.0716211	0.464539	-0.75	0.024914	0.459601	-0.58013	0.0782801	0.481185	no	0	---	ENSRNOT00000073820	ENSEMBL	Protein LOC100912547
TC0X00000920.rn.2	-0.860268	0.00195042	0.258071	-0.372178	0.1552	0.574628	-0.418434	0.111429	0.965338	-0.636284	0.0180677	0.294954	-0.576832	0.0308656	0.497411	-0.51166	0.053753	0.434711	no	0	Zcchc18	ENSRNOT00000071361	ENSEMBL	---
TC1300000629.rn.2	-0.856207	0.0299626	0.64713	-0.49668	0.197414	0.61269	-0.536197	0.164931	0.965338	-0.357553	0.35057	0.767042	0.0657128	0.862921	0.982012	0.0107366	0.97749	0.992267	no	0	Myoc	NM_030865	RefSeq	Rattus norvegicus myocilin, trabecular meshwork inducible glucocorticoid response (Myoc), mRNA.
TC0900002384.rn.2	-0.854767	0.00300995	0.315293	-0.240518	0.374463	0.759316	-0.309095	0.255533	0.967942	-0.180443	0.504108	0.847531	-0.447223	0.103489	0.683388	-0.480135	0.0813645	0.485277	no	0	Gpr55	ENSRNOT00000023546	ENSEMBL	G protein-coupled receptor 55 [gene_biotype:protein_coding transcript_biotype:protein_coding]
TC0500001820.rn.2	-0.842991	0.00859534	0.452667	-0.898549	0.00539223	0.206647	-0.449127	0.146278	0.965338	-0.832659	0.00935983	0.242181	-0.760701	0.0167071	0.415152	-0.414293	0.179189	0.60443	no	0	Hspb7	NM_031607	RefSeq	Rattus norvegicus heat shock protein B7 (Hspb7), mRNA.
TC0700003946.rn.2	-0.837527	0.0287136	0.636561	-0.701966	0.0639455	0.442401	-0.528206	0.158689	0.965338	-0.938746	0.0150778	0.27525	-1.09783	0.00511284	0.288453	-0.768619	0.0435428	0.413399	no	0	Krt77	NM_001008807	RefSeq	Rattus norvegicus keratin 77, type II (Krt77), mRNA.
TC0100002991.rn.2	-0.828668	0.00995947	0.467919	-1.10034	0.000939364	0.101791	-0.0532348	0.861719	0.998757	-0.424852	0.170447	0.618933	-0.330046	0.284245	0.844472	-0.267425	0.384178	0.763094	no	0	Doc2g	NM_001011937	RefSeq	Rattus norvegicus double C2-like domains, gamma (Doc2g), mRNA.
TC1000002444.rn.2	-0.821411	0.00101106	0.192561	-0.431189	0.0673489	0.449079	-0.123933	0.59045	0.991445	-0.354607	0.129382	0.569488	-0.50398	0.0340578	0.515171	-0.219063	0.343677	0.739123	no	0	Fam195a	NM_001109475	RefSeq	Rattus norvegicus family with sequence similarity 195, member A (Fam195a), mRNA.
TC0300000553.rn.2	-0.817661	0.00408897	0.355827	-0.434899	0.110462	0.514224	-0.43681	0.108964	0.965338	-0.722607	0.0101643	0.245581	-0.684819	0.0143853	0.395884	-0.287622	0.285973	0.694894	no	0	Kif5c	NM_001107730	RefSeq	Rattus norvegicus kinesin family member 5C (Kif5c), mRNA.
TC1400001734.rn.2	-0.81041	0.0126293	0.50066	-0.631758	0.0477905	0.405622	-0.735806	0.0224707	0.902417	-0.937689	0.00445626	0.18426	-0.490535	0.120045	0.704641	-0.508169	0.107753	0.523477	no	0	Shisa3	NM_001109087	RefSeq	Rattus norvegicus shisa family member 3 (Shisa3), mRNA.
TC0500002571.rn.2	-0.806866	0.00692817	0.429903	-0.411031	0.152028	0.570182	-0.337797	0.236788	0.967942	-0.297537	0.296254	0.731834	-0.290627	0.307431	0.848715	-0.32762	0.250917	0.6705	no	0	Kif24	ENSRNOT00000035541	ENSEMBL	kinesin family member 24 [gene_biotype:protein_coding transcript_biotype:protein_coding]
TC0300004175.rn.2	-0.80301	0.00898726	0.452667	-0.730923	0.0164848	0.30527	-0.0729952	0.802473	0.998757	-0.531509	0.0752523	0.473425	-0.631125	0.0363776	0.529522	-0.128484	0.660033	0.898097	no	0	Lzts3	NM_172022	RefSeq	Rattus norvegicus leucine zipper, putative tumor suppressor family member 3 (Lzts3), mRNA.
TC0900000180.rn.2	-0.802584	0.000660619	0.151876	-0.408259	0.0647487	0.444264	-0.608863	0.00745791	0.747692	-0.431294	0.0517025	0.414523	-0.707405	0.00224379	0.212705	-0.44473	0.0452063	0.416573	no	0	Mdfi	NM_001109301	RefSeq	Rattus norvegicus MyoD family inhibitor (Mdfi), mRNA.
TC0200001466.rn.2	-0.802215	0.00140888	0.228697	-0.782178	0.00178501	0.136815	-0.885341	0.000516907	0.362435	-0.76128	0.00227932	0.160542	-0.673849	0.00615494	0.299438	-0.677887	0.0058856	0.263396	no	0	Sfrp2	NM_001100700	RefSeq	Rattus norvegicus secreted frizzled-related protein 2 (Sfrp2), mRNA.
TC1000003722.rn.2	-0.796434	0.0738876	0.724467	-0.655693	0.138147	0.553911	-0.632915	0.151913	0.965338	-1.27708	0.00563478	0.197906	-0.930163	0.0384542	0.538273	-0.524809	0.232567	0.655171	no	0	Nr1d1	NM_001113422	RefSeq	Rattus norvegicus nuclear receptor subfamily 1, group D, member 1 (Nr1d1), transcript variant 1, mRNA.
TC1300000815.rn.2	-0.794498	0.0250082	0.623417	0.0680431	0.841945	0.958368	-0.0479058	0.888334	0.998757	-0.316556	0.356519	0.770182	0.0313436	0.926796	0.991718	0.145485	0.67018	0.902813	no	0	Olr1588	NM_001000082	RefSeq	Rattus norvegicus olfactory receptor 1588 (Olr1588), mRNA.
TC0100001269.rn.2	-0.784724	0.05257	0.720859	0.0750247	0.848792	0.959394	-0.246008	0.532947	0.987887	-0.500549	0.208669	0.656983	0.191856	0.626384	0.940887	0.194063	0.622435	0.88109	no	0	Lgi4	NM_199499	RefSeq	Rattus norvegicus leucine-rich repeat LGI family, member 4 (Lgi4), mRNA.
TC0500000775.rn.2	-0.779949	0.000384614	0.108901	0.00510051	0.979566	0.994891	-0.326878	0.10751	0.965338	0.245104	0.223565	0.671658	-0.315196	0.120173	0.704887	-0.36505	0.0736059	0.468777	no	0	Col27a1	NM_198747	RefSeq	Rattus norvegicus collagen, type XXVII, alpha 1 (Col27a1), mRNA.
TC0300003408.rn.2	-0.7646	0.00329013	0.320404	-0.603372	0.0175713	0.31078	-0.290634	0.237337	0.967942	-0.618734	0.0151007	0.27525	-0.625052	0.0141807	0.395884	-0.598757	0.0183828	0.339272	no	0	Frzb	NM_001100527	RefSeq	Rattus norvegicus frizzled-related protein (Frzb), mRNA.
TC0700003567.rn.2	-0.747934	0.0101131	0.467919	0.104939	0.704508	0.911064	-0.613475	0.032117	0.942847	-0.757058	0.00931343	0.242181	-0.543038	0.0560405	0.588314	0.0425854	0.877578	0.967193	no	0	Tnfrsf13c	ENSRNOT00000056037	ENSEMBL	tumor necrosis factor receptor superfamily, member 13c [gene_biotype:protein_coding transcript_biotype:protein_coding]
TC1000000873.rn.2	-0.744132	0.00508511	0.386791	-0.775206	0.0036717	0.180086	-0.76487	0.00409432	0.674067	-0.458844	0.0733149	0.467801	-0.545604	0.0349243	0.522052	-0.799593	0.00283278	0.226803	no	0	Dhrs7c	NM_001271597	RefSeq	Rattus norvegicus dehydrogenase/reductase (SDR family) member 7C (Dhrs7c), transcript variant 2, mRNA.
TC0100001581.rn.2	-0.742346	0.00952762	0.45537	-0.428635	0.121674	0.532242	-0.590782	0.0356837	0.942847	-0.584531	0.0375546	0.376841	-0.697028	0.0143613	0.395884	-0.250747	0.359546	0.746306	no	0	---	ENSRNOT00000074975	ENSEMBL	Protein LOC100910839
TC1300000599.rn.2	-0.740866	0.00833596	0.452667	-0.341142	0.205508	0.62187	-0.135298	0.611973	0.992957	-0.326789	0.224769	0.67304	-0.374488	0.165628	0.761087	-0.286519	0.285942	0.694894	no	0	LOC100363408	mRNARGD7582588_1	Rat Genome Database	INTERACTS WITH all-trans-retinoic acid (ortholog) AND amiodarone (ortholog) AND hydrogen peroxide (ortholog)
TC1000001446.rn.2	-0.739393	0.0136675	0.514912	-0.535609	0.0680535	0.450693	-0.702429	0.0186441	0.874942	-0.715225	0.016759	0.289558	-0.708887	0.0176697	0.421457	-0.382861	0.186766	0.613135	no	0	Chad	NM_019164	RefSeq	Rattus norvegicus chondroadherin (Chad), mRNA.
TC1200000039.rn.2	-0.732014	0.250506	0.84599	-0.560546	0.376933	0.760303	0.330158	0.601379	0.992957	-0.416899	0.509982	0.849745	-0.824765	0.196597	0.785334	0.0989767	0.875318	0.966141	no	0	Retn	NM_144741	RefSeq	Rattus norvegicus resistin (Retn), mRNA.
TC0800003548.rn.2	-0.723746	0.00185484	0.250703	-0.641182	0.00513967	0.201893	-0.523079	0.0200072	0.882299	-0.374166	0.08974	0.500902	-0.570522	0.0117736	0.381053	-0.550924	0.0146968	0.322472	no	0	Scn5a	NM_001160162	RefSeq	Rattus norvegicus sodium channel, voltage-gated, type V, alpha subunit (Scn5a), transcript variant 2, mRNA.
TC0500001243.rn.2	-0.710164	0.0108195	0.469379	0.0378302	0.886549	0.970556	-0.247345	0.353963	0.976945	0.0478847	0.856701	0.963128	0.0358448	0.892464	0.985789	-0.334312	0.212672	0.641801	no	0	Cyp4a1	NM_175837	RefSeq	Rattus norvegicus cytochrome P450, family 4, subfamily a, polypeptide 1 (Cyp4a1), mRNA.
TC0800002050.rn.2	-0.701845	0.00882959	0.452667	-0.530358	0.0432033	0.395736	-0.716952	0.00759999	0.747692	-0.296514	0.248334	0.693373	-0.061232	0.809783	0.971088	-0.392048	0.129726	0.549903	no	0	Col5a3	NM_021760	RefSeq	Rattus norvegicus collagen, type V, alpha 3 (Col5a3), mRNA.
TC0100001672.rn.2	-0.701136	0.0255191	0.623849	-0.0740195	0.806578	0.946641	-0.71789	0.0224379	0.902417	-0.618497	0.0470174	0.402594	-0.428568	0.162293	0.758089	-0.093057	0.758284	0.931916	no	0	Apba2	NM_031780	RefSeq	Rattus norvegicus amyloid beta (A4) precursor protein-binding, family A, member 2 (Apba2), mRNA.
TC1000002516.rn.2	-0.691458	0.0231852	0.616148	-0.627658	0.0380341	0.380947	-0.717398	0.0188277	0.876535	-0.642826	0.0338887	0.365649	-0.265066	0.368225	0.875825	-0.145912	0.618885	0.879556	no	0	Gabrp	NM_031029	RefSeq	Rattus norvegicus gamma-aminobutyric acid (GABA-A) receptor, pi (Gabrp), mRNA.
TC0700003703.rn.2	-0.687061	0.0173384	0.560265	-0.291787	0.29529	0.699742	-0.395739	0.158586	0.965338	-0.600028	0.0358713	0.371487	-0.161126	0.561067	0.928191	-0.213078	0.442953	0.795047	no	0	Syce3	NM_001135253	RefSeq	Rattus norvegicus synaptonemal complex central element protein 3 (Syce3), mRNA.
TC1300000569.rn.2	-0.678955	0.0229273	0.615816	-0.626807	0.0347223	0.375611	-0.251841	0.382806	0.977021	-0.496519	0.0904045	0.502657	-0.370556	0.202055	0.790977	-0.296764	0.304822	0.709061	no	0	Sec16b	NM_053571	RefSeq	Rattus norvegicus SEC16 homolog B, endoplasmic reticulum export factor (Sec16b), mRNA.
TC0800001542.rn.2	-0.675166	0.0197637	0.588695	-0.255794	0.360332	0.746681	-0.388884	0.167759	0.965338	-0.0254843	0.926932	0.982689	-0.10111	0.716225	0.956655	-0.20858	0.454781	0.799564	no	0	LOC498675	NM_001109113	RefSeq	Rattus norvegicus hypothetical LOC498675 (LOC498675), mRNA.
TC1900000045.rn.2	-0.672767	0.0120784	0.491343	-0.926348	0.000874065	0.100673	-0.180002	0.48259	0.984889	-0.231114	0.36846	0.777553	-0.916314	0.000975504	0.156346	-0.730982	0.00682223	0.273775	no	0	RGD1565617	ENSRNOT00000048879	ENSEMBL	similar to Ig variable region, light chain [gene_biotype:protein_coding transcript_biotype:protein_coding]
TC1100002046.rn.2	-0.670599	0.00841219	0.452667	-0.40912	0.0968135	0.497215	-0.341388	0.163247	0.965338	-0.131218	0.587369	0.882649	-0.585586	0.0198891	0.44406	-0.635349	0.0121008	0.307908	no	0	---	ENSRNOT00000050106	ENSEMBL	---
TC0800002323.rn.2	-0.669909	0.0481487	0.719007	0.0350392	0.915209	0.977467	-0.094601	0.773881	0.998757	0.0570395	0.862418	0.964724	-0.123104	0.708625	0.955516	0.152102	0.644457	0.891082	no	0	AW551984	ENSRNOT00000007843	ENSEMBL	expressed sequence AW551984
TC1300001006.rn.2	-0.668514	0.0172108	0.559016	-0.450136	0.100736	0.50109	-0.892053	0.00203892	0.525996	-0.476208	0.0832234	0.489527	-0.647542	0.0207092	0.448045	-0.529288	0.0554266	0.436813	no	0	Esrrg	NM_203336	RefSeq	Rattus norvegicus estrogen-related receptor gamma (Esrrg), mRNA.
TC1700000133.rn.2	-0.660415	0.00813943	0.452667	-0.344853	0.151131	0.569632	0.140695	0.552957	0.989643	-0.372613	0.121822	0.559279	-0.415437	0.0858604	0.650655	-0.384598	0.110691	0.527039	no	0	Pitx1	NM_053624	RefSeq	Rattus norvegicus paired-like homeodomain 1 (Pitx1), mRNA.
TC1000003788.rn.2	-0.660181	0.00264834	0.299892	-0.22539	0.275491	0.684454	0.0137905	0.946324	0.998757	-0.373436	0.0751225	0.473091	-0.0238463	0.90733	0.988484	-0.250265	0.226908	0.652534	no	0	Krt17	NM_212545	RefSeq	Rattus norvegicus keratin 17, type I (Krt17), mRNA.
TC0900002482.rn.2	-0.658223	0.0415309	0.703834	-0.220549	0.482492	0.811067	-0.30245	0.337066	0.976945	0.244409	0.436792	0.82045	-0.239521	0.445937	0.906692	-0.39321	0.214173	0.642378	no	0	Olr1344	NM_001000483	RefSeq	Rattus norvegicus olfactory receptor 1344 (Olr1344), mRNA.
TC0900001170.rn.2	-0.657568	0.000941012	0.18659	-0.554694	0.00433528	0.184454	-0.630314	0.0014235	0.47088	-0.599185	0.0022664	0.160542	-0.426622	0.024609	0.459601	-0.253159	0.171725	0.594166	no	0	LOC102551034	mRNARGD7728855_1	Rat Genome Database	putative ciliary rootlet coiled-coil protein-like 3 protein-like
TC0300000191.rn.2	-0.656871	0.00410461	0.355827	-0.172545	0.424047	0.786741	-0.257914	0.234849	0.967942	-0.311145	0.153765	0.601564	-0.312614	0.15189	0.74711	-0.266645	0.219714	0.647197	no	0	Cercam	NM_001011962	RefSeq	Rattus norvegicus cerebral endothelial cell adhesion molecule (Cercam), mRNA.
TC1100000978.rn.2	-0.655064	0.0161553	0.540505	-0.547941	0.0415864	0.390397	-0.621457	0.021936	0.902417	-0.820865	0.00321228	0.175941	-0.510641	0.056585	0.588327	-0.614329	0.0233815	0.352405	no	0	RGD1564318	ENSRNOT00000057971	ENSEMBL	similar to immunoglobulin light chain variable region [gene_biotype:protein_coding transcript_biotype:protein_coding]
TC1700000620.rn.2	-0.654753	0.0532386	0.720859	-0.725529	0.0332679	0.369262	-0.701961	0.039017	0.948313	-0.770178	0.0244143	0.326387	-0.277979	0.40098	0.892761	-0.607049	0.0720118	0.464914	no	0	Gmnn	NM_001106112	RefSeq	Rattus norvegicus geminin, DNA replication inhibitor (Gmnn), mRNA.
TC0800002430.rn.2	-0.654662	0.00344153	0.325264	-0.396493	0.0651589	0.445286	-0.258826	0.221881	0.967942	-0.288479	0.174511	0.623714	0.0698546	0.739019	0.960498	-0.528619	0.0158164	0.327078	no	0	Cd3e	NM_001108140	RefSeq	Rattus norvegicus CD3 molecule, epsilon (Cd3e), mRNA.
TC0100004501.rn.2	-0.654151	0.00539281	0.389584	-0.70269	0.00303103	0.169334	-0.546416	0.018092	0.874942	-0.349197	0.121584	0.558973	-0.5298	0.0215986	0.453391	-0.359378	0.111466	0.527413	no	0	T2	NM_001161835	RefSeq	Rattus norvegicus brachyury 2 (T2), mRNA.
TC0200001749.rn.2	-0.652413	0.00803432	0.452667	-0.705161	0.00449028	0.184454	-0.364678	0.124533	0.965338	-0.547584	0.0239264	0.322353	-0.306121	0.194948	0.78466	-0.700265	0.00474334	0.253154	no	0	Hist2h2be	ENSRNOT00000046129	ENSEMBL	histone H2B type 2-B-like [gene_biotype:protein_coding transcript_biotype:protein_coding]
TC0600003101.rn.2	-0.649193	0.0103296	0.467919	-0.624079	0.0133552	0.287133	-0.660156	0.00921996	0.760342	-0.667083	0.00857726	0.235922	-0.719265	0.00492349	0.285045	-0.596261	0.0176487	0.336607	no	0	LOC100909439	mRNARGD6503584_1	Rat Genome Database	ankyrin repeat and SOCS box protein 2-like
TC1400000454.rn.2	-0.648199	0.00168239	0.243076	-0.523035	0.00938701	0.252126	-0.523895	0.00928191	0.760342	-0.118341	0.537097	0.862456	-0.760905	0.000320735	0.11519	-0.343731	0.0790545	0.482908	no	0	Corin	NM_182473	RefSeq	Rattus norvegicus corin, serine peptidase (Corin), mRNA.
TC0400000480.rn.2	-0.645863	0.0467239	0.711041	-1.0323	0.00229589	0.151351	-0.945721	0.00476228	0.674067	-0.799457	0.0152946	0.275923	-0.997918	0.00307696	0.237284	-0.42417	0.184097	0.610722	no	0	Lmod2	NM_001100964	RefSeq	Rattus norvegicus leiomodin 2 (cardiac) (Lmod2), mRNA.
TC0400000650.rn.2	-0.643955	0.293178	0.86658	0.767497	0.211838	0.630717	-0.368168	0.5456	0.989643	0.0696791	0.908693	0.975223	0.284134	0.640542	0.943846	1.0252	0.0983552	0.51215	no	0	Akr1d1	NM_138884	RefSeq	Rattus norvegicus aldo-keto reductase family 1, member D1 (Akr1d1), mRNA.
TC1300000839.rn.2	-0.638065	0.112459	0.767623	-0.307134	0.438188	0.793238	-0.499818	0.210428	0.967942	-0.622195	0.12134	0.558491	-0.275594	0.486267	0.915963	-0.328141	0.407809	0.776691	no	0	Kmo	NM_021593	RefSeq	Rattus norvegicus kynurenine 3-monooxygenase (kynurenine 3-hydroxylase) (Kmo), mRNA.
TC0700004067.rn.2	-0.634747	0.118403	0.77405	-0.996264	0.0168561	0.3054	-1.08815	0.00959595	0.762451	-0.384575	0.338513	0.759842	-0.596463	0.141445	0.739117	0.115026	0.773285	0.935827	no	0	Cpt1b	NM_013200	RefSeq	Rattus norvegicus carnitine palmitoyltransferase 1b, muscle (Cpt1b), mRNA.
TC1100001416.rn.2	-0.633208	0.0111565	0.473774	-0.615299	0.013425	0.287735	-0.483443	0.0481584	0.965338	-0.695119	0.00577436	0.199406	-0.165286	0.48802	0.916405	-0.571102	0.0209609	0.347597	no	0	LOC102553613	mRNARGD7616950_1	Rat Genome Database	SH3 domain-binding glutamic acid-rich protein-like
TC1800001069.rn.2	-0.632691	0.0464078	0.708646	-0.651251	0.0406983	0.390099	-0.679083	0.0333012	0.942847	-0.17584	0.569262	0.876185	-0.767659	0.0170972	0.418162	-0.25043	0.41878	0.782295	no	0	Chst9	NM_001170470	RefSeq	Rattus norvegicus carbohydrate (N-acetylgalactosamine 4-0) sulfotransferase 9 (Chst9), mRNA.
TC0200002052.rn.2	-0.62971	0.00928089	0.452667	-0.456009	0.0537395	0.416978	-0.294705	0.205171	0.967942	-0.415994	0.0771048	0.476194	-0.244425	0.291543	0.847189	-0.236732	0.306746	0.710288	no	0	Lrrc39	NM_001109637	RefSeq	Rattus norvegicus leucine rich repeat containing 39 (Lrrc39), mRNA.
TC1600001235.rn.2	-0.629231	0.0689536	0.720859	-0.722806	0.0381424	0.381728	0.0933882	0.782047	0.998757	-0.431557	0.206307	0.655677	-0.725547	0.037462	0.535111	-0.394321	0.247267	0.668478	no	0	Sncg	NM_031688	RefSeq	Rattus norvegicus synuclein, gamma (Sncg), mRNA.
TC0200001840.rn.2	-0.627911	0.0354375	0.674978	-0.226225	0.435261	0.793036	-0.202823	0.483841	0.984889	-0.110306	0.702635	0.924439	-0.26463	0.362218	0.872484	0.157112	0.587027	0.869337	no	0	Vtcn1	NM_001024244	RefSeq	Rattus norvegicus V-set domain containing T cell activation inhibitor 1 (Vtcn1), mRNA.
TC1000003951.rn.2	-0.62567	0.00290853	0.309832	-0.45152	0.026696	0.346697	-0.590144	0.00469176	0.674067	-0.792109	0.000272794	0.102185	-0.506197	0.0138098	0.393897	-0.386139	0.0556955	0.43719	no	0	Cd79b	NM_133533	RefSeq	Rattus norvegicus Cd79b molecule, immunoglobulin-associated beta (Cd79b), mRNA.
TC0900000118.rn.2	-0.625625	0.0486407	0.720638	-0.266082	0.390335	0.769216	0.173923	0.573245	0.989643	-0.41748	0.1812	0.629916	-0.648959	0.0412608	0.54957	-0.209447	0.498026	0.823383	no	0	Plin4	ENSRNOT00000075424	ENSEMBL	perilipin 4 [gene_biotype:protein_coding transcript_biotype:protein_coding]
TC0600000622.rn.2	-0.621181	0.0945725	0.743796	-0.887033	0.0193596	0.320197	-0.475822	0.196489	0.967942	-0.371396	0.311019	0.744605	0.263635	0.470357	0.91311	-0.293422	0.422141	0.784349	no	0	Agr2	NM_001106725	RefSeq	Rattus norvegicus anterior gradient 2, protein disulphide isomerase family member (Agr2), mRNA.
TC0300005064.rn.2	-0.617698	0.000389859	0.108901	-0.244798	0.127696	0.538639	-0.33944	0.0375358	0.942847	-0.142986	0.368114	0.777431	-0.271563	0.0923395	0.662879	0.0734935	0.642157	0.889509	no	0	Lkaaear1	NM_001106551	RefSeq	Rattus norvegicus LKAAEAR motif containing 1 (Lkaaear1), mRNA.
TC0400003329.rn.2	-0.614014	0.0102286	0.467919	-0.438308	0.0604841	0.435444	-0.65201	0.00671023	0.720919	-0.588865	0.0134316	0.26611	-0.733197	0.00262967	0.225884	-0.110716	0.62681	0.883741	no	0	Cfap100	ENSRNOT00000024222	ENSEMBL	coiled-coil domain containing 37 [gene_biotype:protein_coding transcript_biotype:protein_coding]
TC0200004975.rn.2	-0.613039	0.0346645	0.671688	-0.148707	0.596796	0.872422	-0.0143685	0.959149	0.998757	-0.241438	0.392021	0.796589	-0.27498	0.33041	0.856851	-0.195647	0.4871	0.817016	no	0	Fcrl1	ENSRNOT00000052347	ENSEMBL	Fc receptor-like 1 [gene_biotype:protein_coding transcript_biotype:protein_coding]
TC0700001802.rn.2	-0.608317	0.0288647	0.637194	0.137135	0.610083	0.87836	0.326615	0.228722	0.967942	-0.723948	0.0103295	0.246849	-0.366294	0.178251	0.772295	0.0794839	0.767263	0.934385	no	0	Prph	NM_012633	RefSeq	Rattus norvegicus peripherin (Prph), mRNA.
TC1500001744.rn.2	-0.606461	0.0834728	0.732398	-0.240282	0.484549	0.812645	-0.254074	0.460023	0.984417	-0.0404867	0.905906	0.974944	-0.347645	0.313785	0.849095	-0.824354	0.0208522	0.347597	no	0	Gzmc	NM_134332	RefSeq	Rattus norvegicus granzyme C (Gzmc), mRNA.
TC1500001756.rn.2	-0.606461	0.0834728	0.732398	-0.240282	0.484549	0.812645	-0.254074	0.460023	0.984417	-0.0404867	0.905906	0.974944	-0.347645	0.313785	0.849095	-0.824354	0.0208522	0.347597	no	0	RGD1563645	NM_134332_2	RefSeq	granzyme C (Gzmc), mRNA
TC0100006161.rn.2	-0.604327	0.00938497	0.452667	-0.100813	0.648621	0.888947	-0.12015	0.58732	0.991121	-0.259908	0.24418	0.68881	0.0613661	0.781281	0.968416	-0.0649856	0.768754	0.935196	no	0	Art2b	NM_198735	RefSeq	Rattus norvegicus ADP-ribosyltransferase 2b (Art2b), mRNA.
TC1000000775.rn.2	-0.604199	0.0443569	0.707062	-0.497773	0.0944344	0.494509	-0.310448	0.29073	0.970478	-0.914338	0.00332261	0.175941	-0.605015	0.0440875	0.557524	-0.303965	0.300755	0.705903	no	0	Tnfrsf13b	ENSRNOT00000003139	ENSEMBL	tumor necrosis factor receptor superfamily, member 13B [gene_biotype:protein_coding transcript_biotype:protein_coding]
TC0100001103.rn.2	-0.604024	0.251992	0.84599	-0.791255	0.136158	0.551094	-0.520774	0.322109	0.976945	-0.277253	0.596157	0.887072	-1.48646	0.00708483	0.323766	-0.211905	0.685193	0.907939	no	0	Cyp2a3	NM_012542	RefSeq	Rattus norvegicus cytochrome P450, family 2, subfamily a, polypeptide 3 (Cyp2a3), mRNA.
TC1000002312.rn.2	-0.602953	0.0241924	0.622977	-0.682876	0.0115013	0.274101	-0.373762	0.152649	0.965338	0.0824436	0.748841	0.93773	-0.261358	0.313464	0.848981	-0.565429	0.03374	0.390486	no	0	Dnase1	NM_013097	RefSeq	Rattus norvegicus deoxyribonuclease I (Dnase1), mRNA.
TC0700003935.rn.2	-0.59539	0.0273775	0.632201	0.142262	0.585156	0.866667	-0.259182	0.322477	0.976945	-0.00583385	0.982101	0.997415	-0.664813	0.0145889	0.396726	-0.464196	0.0811045	0.485277	no	0	Krt83	NM_001101675	RefSeq	Rattus norvegicus keratin 83, type II (Krt83), mRNA.
TC0300000766.rn.2	-0.594818	0.0176265	0.565607	-0.824303	0.00149295	0.126099	-0.656812	0.00937574	0.760342	-0.88076	0.000776355	0.1257	-0.588955	0.0186812	0.427729	-0.182029	0.450212	0.797374	no	0	Klhl41	NM_057191	RefSeq	Rattus norvegicus kelch-like family member 41 (Klhl41), mRNA.
TC0200000388.rn.2	-0.593219	0.00832714	0.452667	-0.273626	0.20468	0.621157	-0.304801	0.158897	0.965338	-0.317811	0.142362	0.588456	-0.378467	0.0826367	0.640409	-0.488813	0.027135	0.368219	no	0	Ankrd55	NM_001270039	RefSeq	Rattus norvegicus ankyrin repeat domain 55 (Ankrd55), mRNA.
TC0800001649.rn.2	-0.588911	0.0399499	0.700378	-0.326901	0.243788	0.658848	-0.454039	0.108722	0.965338	-0.471396	0.0963464	0.519199	-0.78296	0.00758196	0.333917	-0.200633	0.471564	0.807958	no	0	Susd5	ENSRNOT00000028675	ENSEMBL	sushi domain containing 5 [gene_biotype:protein_coding transcript_biotype:protein_coding]
TC0200003843.rn.2	-0.584082	0.00529771	0.389584	-0.521814	0.0117663	0.274101	-0.511774	0.0133289	0.841932	-0.476223	0.0205284	0.306099	-0.0539357	0.784691	0.96936	-0.362759	0.0727993	0.467699	no	0	Trim59	NM_001108945	RefSeq	Rattus norvegicus tripartite motif-containing 59 (Trim59), mRNA.
TC0500003510.rn.2	-0.583599	0.00887117	0.452667	-0.341909	0.11287	0.51787	-0.417908	0.0548006	0.965338	-0.498832	0.0234015	0.321132	-0.204011	0.33828	0.86094	-0.428057	0.0494717	0.427051	no	0	Guca2b	NM_022284	RefSeq	Rattus norvegicus guanylate cyclase activator 2B (Guca2b), mRNA.
TC0100007991.rn.2	-0.580586	0.0365725	0.683132	-0.607351	0.0292278	0.350901	-0.0499066	0.852644	0.998757	-0.263071	0.330859	0.75483	-0.376859	0.166733	0.761591	-0.352898	0.194589	0.620598	no	0	Sfxn4	NM_001108527	RefSeq	Rattus norvegicus sideroflexin 4 (Sfxn4), mRNA.
TC1400001689.rn.2	-0.578291	0.199087	0.829036	-0.41715	0.351419	0.743306	-0.720317	0.112084	0.965338	-1.27187	0.0068598	0.212556	-0.808309	0.0759831	0.631751	-0.394021	0.378431	0.757947	no	0	Spata18	Spata18.eSep08-unspliced	Ace View	spermatogenesis associated 18
TC0600003304.rn.2	-0.578211	0.0282079	0.636561	-0.41159	0.111889	0.516856	-0.131902	0.604252	0.992957	-0.249681	0.329051	0.754326	-0.289025	0.259699	0.83212	-0.194155	0.446585	0.795797	no	0	---	ENSRNOT00000052021	ENSEMBL	hypothetical protein LOC100360344 [gene_biotype:protein_coding transcript_biotype:protein_coding]
TC0700002826.rn.2	-0.577896	0.0557231	0.720859	-0.418394	0.160557	0.579684	-0.848362	0.00638277	0.716352	-0.67467	0.0269384	0.338534	-0.612712	0.0431976	0.555209	-0.219397	0.457016	0.799813	no	0	RGD1561648	mRNARGD4136532_1	Rat Genome Database	INTERACTS WITH valproic acid (ortholog)
TC1000001573.rn.2	-0.576696	0.00662799	0.42507	-0.666757	0.00202717	0.14104	-0.700694	0.00127542	0.47088	-0.517917	0.0137705	0.267439	-0.778347	0.000429573	0.131301	-0.443565	0.0328068	0.388214	no	0	Tcap	NM_001271277	RefSeq	Rattus norvegicus titin-cap (Tcap), mRNA.
TC0800000396.rn.2	-0.574223	0.0118089	0.489244	-0.315856	0.152284	0.570182	-0.248151	0.257941	0.967942	-0.261241	0.234157	0.680388	0.18552	0.395692	0.891252	0.0539286	0.804034	0.944061	no	0	Fez1	NM_031066	RefSeq	Rattus norvegicus fasciculation and elongation protein zeta 1 (zygin I) (Fez1), mRNA.
TC1700000677.rn.2	-0.571504	0.0324891	0.661892	-0.475377	0.0723114	0.458133	-0.538833	0.0430169	0.964513	-0.347792	0.18365	0.633171	0.0642915	0.803371	0.970445	-0.651877	0.0157203	0.327078	no	0	Hist1h2bl	ENSRNOT00000072293	ENSEMBL	Histone H2B
TC0800002429.rn.2	-0.568858	0.00905362	0.452667	-0.486877	0.02361	0.334988	-0.386074	0.0687545	0.965338	-0.671994	0.00247106	0.161777	-0.264643	0.206215	0.793234	-0.360517	0.088223	0.492216	no	0	Cd3g	NM_001077646	RefSeq	Rattus norvegicus CD3 molecule, gamma (Cd3g), mRNA.
TC1100000361.rn.2	-0.568541	0.0412436	0.703552	-0.372873	0.173031	0.591968	-0.227093	0.402508	0.97757	-0.264968	0.329599	0.75483	0.0842547	0.755029	0.96429	-0.170338	0.529101	0.841234	no	0	Pcp4	NM_001270538	RefSeq	Rattus norvegicus Purkinje cell protein 4 (Pcp4), transcript variant 2, mRNA.
TC1700000667.rn.2	-0.56791	0.0241682	0.622977	-0.409601	0.0978068	0.497215	-0.44479	0.0732328	0.965338	-0.411033	0.0966863	0.519823	0.0202617	0.933361	0.992534	-0.642754	0.0115382	0.305472	no	0	Hist1h2ah	ENSRNOT00000073997	ENSEMBL	histone cluster 1, H2ah
TC0100002681.rn.2	-0.567408	0.0860969	0.732398	-0.25174	0.438212	0.793238	-0.0826452	0.798311	0.998757	0.0265586	0.934524	0.985236	-0.451995	0.168135	0.763363	-0.33375	0.305706	0.709828	no	0	Slc5a2	NM_022590	RefSeq	Rattus norvegicus solute carrier family 5 (sodium/glucose cotransporter), member 2 (Slc5a2), mRNA.
TC0500003311.rn.2	-0.567384	0.0592798	0.720859	-0.510569	0.088063	0.484299	-0.384245	0.195043	0.967942	0.368782	0.213174	0.660975	0.0350335	0.904764	0.988165	-0.585645	0.0519526	0.430058	no	0	Dmrtb1	NM_001191761	RefSeq	Rattus norvegicus DMRT-like family B with proline-rich C-terminal, 1 (Dmrtb1), mRNA.
TC0100004629.rn.2	-0.566765	0.0360243	0.6794	-0.297462	0.259713	0.674224	-0.334319	0.20638	0.967942	-0.410697	0.12283	0.56161	-0.140497	0.591739	0.935752	-0.56163	0.0376311	0.397928	no	0	---	ENSRNOT00000072919	ENSEMBL	Protein LOC100911224
TC1400000813.rn.2	-0.566068	0.0611001	0.720859	-0.106592	0.717473	0.914088	-0.305375	0.303309	0.97434	-0.151126	0.608298	0.891593	-0.0911894	0.756839	0.96429	-0.223589	0.449368	0.797062	no	0	LOC100362142	mRNARGD7677942_1	Rat Genome Database	mCG20085-like
TC2000001026.rn.2	-0.565658	0.00786136	0.452667	-0.119791	0.553374	0.849733	-0.13428	0.506719	0.985018	0.267028	0.190986	0.641897	-0.0866583	0.667692	0.94789	-0.188909	0.351824	0.742412	no	0	RT1-EC2	TCONS_00065512	Chalmel	RT1 class Ib, locus EC2 (RT1-EC2), mRNA. Chalmel, et. al. Testis-expressed Unannotated Transcripts (TUTs)
TC1600000411.rn.2	-0.565331	0.0816601	0.732398	-0.38637	0.228429	0.645211	-0.364625	0.25513	0.967942	-0.161668	0.611076	0.892855	-0.374776	0.242396	0.822572	-0.10239	0.747112	0.929151	no	0	Palld	ENSRNOT00000064850	ENSEMBL	palladin-like 1 [gene_biotype:protein_coding transcript_biotype:protein_coding]
TC0100008051.rn.2	-0.565093	0.0581819	0.720859	-0.80619	0.00845451	0.241198	-0.250267	0.39121	0.97757	-0.387533	0.187622	0.637237	-0.192949	0.507628	0.920294	-0.0494185	0.864839	0.964428	no	0	Tmc5	NM_001012216	RefSeq	Rattus norvegicus transmembrane channel-like 5 (Tmc5), mRNA.
TC0600003062.rn.2	-0.564919	0.0186488	0.581675	-0.497049	0.0367351	0.379425	-0.585273	0.0150901	0.85677	-0.428455	0.0694779	0.459395	-0.565782	0.0184836	0.426311	-0.303608	0.192858	0.618968	no	0	Asb2	NM_001011984	RefSeq	Rattus norvegicus ankyrin repeat and SOCS box-containing 2 (Asb2), mRNA.
TC1600000020.rn.2	-0.56221	0.0376378	0.689244	-0.256942	0.329625	0.728443	-0.18733	0.475761	0.984417	-0.301852	0.253377	0.700264	-0.0185179	0.943586	0.995159	-0.47788	0.0746544	0.472264	no	0	LOC102553140	mRNARGD7571797_1	Rat Genome Database	uncharacterized LOC102553140
TC1300001926.rn.2	-0.562022	0.0196544	0.588071	0.0833194	0.718693	0.914088	-0.116971	0.613411	0.992957	-0.403929	0.0873499	0.496154	-0.0867752	0.707575	0.955121	0.154057	0.506402	0.827497	no	0	Ly9	NM_001191673	RefSeq	Rattus norvegicus lymphocyte antigen 9 (Ly9), mRNA.
TC0400002602.rn.2	-0.561545	0.0354404	0.674978	-0.30474	0.242614	0.658364	-0.207726	0.4232	0.981167	-0.274656	0.29136	0.728959	-0.0234824	0.927516	0.992081	-0.466293	0.0776933	0.479902	no	0	N5	NM_022857	RefSeq	Rattus norvegicus DNA binding protein N5 (N5), mRNA.
TC0700002195.rn.2	-0.561239	0.0399173	0.700378	-0.384307	0.152559	0.570364	-0.338674	0.205878	0.967942	-0.409754	0.127977	0.567891	-0.247232	0.353081	0.867499	0.0918647	0.728594	0.923229	no	0	Misp	NM_001109284	RefSeq	Rattus norvegicus mitotic spindle positioning (Misp), mRNA.
TC1200000235.rn.2	-0.559045	0.0603072	0.720859	-0.331241	0.257494	0.671224	-0.166862	0.565599	0.989643	-0.0203446	0.944016	0.986765	-0.127689	0.659853	0.94789	-0.443299	0.132549	0.551923	no	0	Spdye4	NM_001034153	RefSeq	Rattus norvegicus speedy/RINGO cell cycle regulator family member E4 (Spdye4), mRNA.
TC0300002971.rn.2	-0.55891	0.0737445	0.72432	-0.870392	0.00697458	0.225967	-0.443081	0.152671	0.965338	-0.5137	0.0990325	0.524366	-0.80353	0.0120757	0.382256	-0.613538	0.0507418	0.429222	no	0	RGD1565617	ENSRNOT00000043673	ENSEMBL	similar to Ig variable region, light chain [gene_biotype:protein_coding transcript_biotype:protein_coding]
TC0700001510.rn.2	-0.557159	0.0261581	0.625109	-0.18878	0.436008	0.793203	-0.289271	0.235476	0.967942	-0.0315832	0.895852	0.973871	-0.259822	0.285628	0.845832	-0.611167	0.0154324	0.326025	no	0	Csdc2	NM_001170542	RefSeq	Rattus norvegicus cold shock domain containing C2, RNA binding (Csdc2), mRNA.
TC0600001407.rn.2	-0.556701	0.391882	0.902657	0.779765	0.232863	0.650166	0.0137665	0.983014	0.998757	-0.517307	0.425904	0.812856	0.696606	0.285486	0.845832	0.688605	0.290962	0.697535	no	0	Serpina3n	NM_031531	RefSeq	Rattus norvegicus serine (or cysteine) peptidase inhibitor, clade A, member 3N (Serpina3n), mRNA.
TC0100008040.rn.2	-0.556243	0.0178311	0.568877	-0.516995	0.0268216	0.346697	-0.787076	0.00124636	0.47088	-0.751669	0.00191994	0.160542	-0.587686	0.0127212	0.385019	-0.387817	0.0915334	0.498948	no	0	Il4i1	ENSRNOT00000027320	ENSEMBL	interleukin 4 induced 1 [gene_biotype:protein_coding transcript_biotype:protein_coding]
TC1900000971.rn.2	-0.554	0.00387836	0.354692	0.0791084	0.660576	0.891983	-0.0561501	0.755112	0.998757	-0.301283	0.100823	0.525806	0.112591	0.532596	0.924139	-0.10396	0.564307	0.8574	no	0	Gins3	NM_001107408	RefSeq	Rattus norvegicus GINS complex subunit 3 (Psf3 homolog) (Gins3), mRNA.
TC1700000681.rn.2	-0.553921	0.0499666	0.720859	-0.59449	0.0361731	0.379425	-0.398825	0.15245	0.965338	-0.492406	0.0796202	0.482791	0.0562183	0.83773	0.97831	-0.687222	0.0165523	0.330258	no	0	hist1h2ail2	ENSRNOT00000074307	ENSEMBL	Histone H2A
TC1700000651.rn.2	-0.553178	0.0472767	0.714265	-0.581552	0.0375863	0.379486	-0.337207	0.217991	0.967942	-0.470146	0.0891969	0.499423	0.159651	0.556234	0.927562	-0.60646	0.0305799	0.38242	no	0	Hist1h2bl	NM_022647	RefSeq	Rattus norvegicus histone cluster 1, H2bl (Hist1h2bl), mRNA.
TC0300004737.rn.2	-0.552998	0.0227817	0.615816	-0.636926	0.00955251	0.253669	-0.667386	0.00687028	0.725201	-0.52089	0.0312451	0.358349	-0.204456	0.383788	0.887068	-0.506385	0.0359212	0.391468	no	0	Slpi	NM_053372	RefSeq	Rattus norvegicus secretory leukocyte peptidase inhibitor (Slpi), mRNA.
TC0X00000621.rn.2	-0.551943	0.040937	0.703552	-0.138796	0.596407	0.872422	-0.548078	0.0422844	0.964513	-0.815147	0.00351601	0.180893	-0.483256	0.0714483	0.61981	-0.697532	0.0111358	0.303638	no	0	Itgb1bp2	NM_001108245	RefSeq	Rattus norvegicus integrin beta 1 binding protein 2 (Itgb1bp2), mRNA.
TC0400003595.rn.2	-0.55033	0.0307285	0.653565	-0.344033	0.167702	0.585057	-0.0422846	0.863441	0.998757	-0.109913	0.65523	0.907753	-0.0389925	0.873976	0.983508	-0.472675	0.0611524	0.445189	no	0	LOC680441	ENSRNOT00000051510	ENSEMBL	similar to 60S ribosomal protein L23a [gene_biotype:protein_coding transcript_biotype:protein_coding]
TC1400000815.rn.2	-0.550258	0.0476452	0.716552	-0.533699	0.0543324	0.417744	0.0659288	0.806929	0.998757	-0.241016	0.374275	0.781094	-0.192199	0.477663	0.914706	-0.558198	0.044703	0.416235	no	0	LOC102554264	mRNARGD7662238_1	Rat Genome Database	uncharacterized LOC102554264
TC0100007251.rn.2	-0.549715	0.123831	0.779202	-0.77342	0.0332206	0.369216	-0.6542	0.0690213	0.965338	-0.741944	0.0405496	0.386568	-0.0735394	0.83403	0.977324	-0.494937	0.164481	0.587745	no	0	Lrrc10b	NM_001107577	RefSeq	Rattus norvegicus leucine rich repeat containing 10B (Lrrc10b), mRNA.
TC0600000731.rn.2	-0.549704	0.0623043	0.720859	-0.407823	0.16177	0.580398	-0.274568	0.34233	0.976945	-0.320386	0.269013	0.710099	-0.36435	0.20996	0.79781	-0.506118	0.084889	0.487592	no	0	RGD1559629	ENSRNOT00000049500	ENSEMBL	similar to H+ ATP synthase [gene_biotype:protein_coding transcript_biotype:protein_coding]
TC1200001856.rn.2	-0.548889	0.00682785	0.427491	-0.360569	0.0668893	0.449079	-0.277423	0.154365	0.965338	-0.275754	0.156784	0.603926	0.0690708	0.719028	0.95693	-0.414836	0.0364605	0.394074	no	0	LOC100362927	ENSRNOT00000056733	ENSEMBL	replication protein A3-like [gene_biotype:protein_coding transcript_biotype:protein_coding]
TC1200001398.rn.2	-0.546629	0.137019	0.794189	-0.554299	0.131771	0.545994	-0.499286	0.173231	0.965338	-0.443522	0.225008	0.67304	0.222831	0.538774	0.92503	-0.547959	0.136097	0.556701	no	0	NONMMUG033978	MTA_TR0500005402.mm	MTA2Rn6	Non-coding transcript identified by NONCODE: Antisense
TC0300000345.rn.2	-0.545807	0.070924	0.721079	-0.75444	0.0145056	0.295333	-0.340803	0.252383	0.967942	-0.763944	0.0134126	0.26611	-0.859864	0.00593068	0.296418	-0.514163	0.0880355	0.491812	no	0	LOC100912707	ENSRNOT00000040386	ENSEMBL	Ig kappa chain V19-17-like [gene_biotype:protein_coding transcript_biotype:protein_coding]
TC1900000372.rn.2	-0.540757	0.0765441	0.727224	-0.237742	0.427382	0.786788	0.130715	0.661508	0.997124	-0.942984	0.00310888	0.175941	-0.969299	0.00245416	0.223542	-0.0388625	0.896296	0.971412	no	0	Mylk3	NM_001110810	RefSeq	Rattus norvegicus myosin light chain kinase 3 (Mylk3), mRNA.
TC0800001414.rn.2	-0.539883	0.0231555	0.616148	-0.480925	0.0414923	0.390397	-0.248064	0.281966	0.967942	0.0872124	0.703075	0.924446	-0.475637	0.0436444	0.557524	-0.641493	0.00785047	0.279594	no	0	Ky	NM_001108180	RefSeq	Rattus norvegicus kyphoscoliosis peptidase (Ky), mRNA.
TC0800001144.rn.2	-0.539842	0.0272206	0.632201	-0.298003	0.21114	0.629862	-0.278742	0.24147	0.967942	-0.365449	0.127366	0.567508	-0.159248	0.500398	0.918294	-0.0672028	0.775511	0.936036	no	0	Klhl31	NM_001108170	RefSeq	Rattus norvegicus kelch-like family member 31 (Klhl31), mRNA.
TC0400000714.rn.2	-0.539384	0.00327521	0.320404	-0.380355	0.0323171	0.365982	-0.297449	0.0898839	0.965338	-0.47396	0.00878464	0.238133	-0.271193	0.120698	0.704908	-0.262438	0.132722	0.552046	no	0	Tcrb	BC088211	GenBank	Rattus norvegicus T-cell receptor beta chain, mRNA (cDNA clone MGC:108929 IMAGE:7382821), complete cds.
TC0100006859.rn.2	-0.537696	0.0249009	0.623417	-0.286136	0.220074	0.640742	-0.283902	0.223615	0.967942	-0.217146	0.349729	0.767004	-0.387193	0.10011	0.675297	-0.388391	0.0991059	0.512484	no	0	Ebf3	NM_001108506	RefSeq	Rattus norvegicus early B-cell factor 3 (Ebf3), mRNA.
TC0400000642.rn.2	-0.537218	0.0379654	0.691104	-0.793413	0.00307421	0.170233	-0.555112	0.0323672	0.942847	-0.832191	0.00202684	0.160542	-0.812251	0.00251343	0.22567	-0.195195	0.437936	0.793869	no	0	Chrm2	NM_031016	RefSeq	Rattus norvegicus cholinergic receptor, muscarinic 2 (Chrm2), mRNA.
TC0100003840.rn.2	-0.536961	0.0961666	0.748136	0.0155455	0.960768	0.988043	-0.381093	0.232883	0.967942	-0.57364	0.0763442	0.475743	0.180644	0.568534	0.929989	-0.113829	0.718966	0.921426	no	0	Tectb	NM_001106200	RefSeq	Rattus norvegicus tectorin beta (Tectb), mRNA.
TC2000000981.rn.2	-0.536747	0.115088	0.769091	-0.458827	0.175837	0.594597	-0.667823	0.052223	0.965338	-0.958642	0.00672089	0.21179	0.0849895	0.799394	0.96937	-0.356754	0.289939	0.697377	no	0	Ubd	NM_053299	RefSeq	Rattus norvegicus ubiquitin D (Ubd), mRNA.
TC0200003941.rn.2	-0.533243	0.526584	0.926742	1.677	0.0522652	0.415091	-0.967362	0.253901	0.967942	0.0567928	0.946069	0.986961	0.652868	0.438859	0.903302	0.773334	0.360032	0.746306	no	0	Fgb	NM_020071	RefSeq	Rattus norvegicus fibrinogen beta chain (Fgb), mRNA.
TC2000001263.rn.2	-0.53211	0.0902804	0.740924	0.338084	0.275649	0.684454	-0.279457	0.366181	0.976945	-0.239087	0.438703	0.821079	-0.0873828	0.776304	0.966769	0.266597	0.388389	0.764851	no	0	Cbs	NM_012522	RefSeq	Rattus norvegicus cystathionine beta synthase (Cbs), mRNA.
TC0500004042.rn.2	-0.529127	0.0848273	0.732398	-0.0812537	0.786747	0.940467	-0.36584	0.228048	0.967942	-0.119856	0.690037	0.921209	-0.41117	0.176719	0.772282	-0.576504	0.0614755	0.445224	no	0	Draxin	ENSRNOT00000012080	ENSEMBL	dorsal inhibitory axon guidance protein [gene_biotype:protein_coding transcript_biotype:protein_coding]
TSUnmapped00000058.rn.2	-0.528787	0.0505836	0.720859	-0.488094	0.0699812	0.454807	-0.415689	0.120292	0.965338	0.318854	0.229939	0.675431	-0.279931	0.290706	0.847189	-0.942727	0.000973384	0.168364	no	0	LOC689064	NM_001111269	RefSeq	Rattus norvegicus beta-globin (LOC689064), mRNA.
TC0100004462.rn.2	-0.5274	0.0864347	0.732398	-0.396426	0.193236	0.612302	-0.341574	0.260718	0.967942	-0.201562	0.504251	0.847531	-0.697517	0.0256053	0.464442	-0.724054	0.0208508	0.347597	no	0	ENSMUSG00000079716	MTA_TR1700000429.mm	MTA2Rn6	mitogen-activated protein kinase kinase kinase 4
TC1700001809.rn.2	-0.525622	0.0764891	0.727224	-0.743284	0.0142794	0.295333	-0.532595	0.07284	0.965338	-0.229339	0.430766	0.81584	-0.0413564	0.886508	0.985086	-0.584849	0.0499508	0.427051	no	0	Hist1h2ail1	NM_001013056	RefSeq	Rattus norvegicus histone cluster 1, H2ai-like1 (Hist1h2ail1), mRNA.
TC2000000557.rn.2	-0.525277	0.0093282	0.452667	-0.280259	0.150366	0.568184	-0.235258	0.225203	0.967942	-0.120164	0.53225	0.860725	-0.350514	0.0745006	0.626904	0.14278	0.458553	0.799825	no	0	RGD1306739	NM_001134576	RefSeq	Rattus norvegicus similar to RIKEN cDNA 1700040L02 (RGD1306739), mRNA.
TC0100001217.rn.2	-0.524462	0.0515142	0.720859	0.279801	0.289045	0.694968	-0.0836412	0.749427	0.998757	0.282895	0.283836	0.722524	-0.0649965	0.803923	0.970451	-0.328898	0.21413	0.642378	no	0	Ggn	NM_001013065	RefSeq	Rattus norvegicus gametogenetin (Ggn), transcript variant 1, mRNA.
TC1700001825.rn.2	-0.524235	0.0459553	0.707062	-0.678637	0.0112394	0.270132	-0.456769	0.0799039	0.965338	-0.480398	0.0661406	0.452615	-0.0791861	0.75615	0.96429	-0.713181	0.0080093	0.280324	no	0	Hist1h2bcl1	ENSRNOT00000071688	ENSEMBL	Histone H2B
TC1400001573.rn.2	-0.522458	0.0108663	0.469379	-0.109752	0.574791	0.860485	-0.39901	0.0472571	0.965338	-0.443873	0.0283582	0.344742	-0.571249	0.0057751	0.296418	-0.189448	0.3351	0.732049	no	0	Stap1	NM_001025115	RefSeq	Rattus norvegicus signal transducing adaptor family member 1 (Stap1), mRNA.
TC1100000388.rn.2	-0.522451	0.0246177	0.623417	-0.250945	0.266351	0.678462	-0.23818	0.290999	0.970478	-0.270419	0.231701	0.677321	-0.130355	0.561023	0.928191	0.256688	0.255764	0.675655	no	0	Pcp4	mRNARGD2652116_1	Rat Genome Database	ENCODES a protein that exhibits calmodulin binding (ortholog) AND FOUND IN cytosol (ortholog) AND nucleus (ortholog) AND INTERACTS WITH 1 2 4-trimethylbenzene AND 17alpha-ethynylestradiol AND 2 3 7 8-tetrachlorodibenzodioxine
TC0500002204.rn.2	-0.520973	0.0784965	0.729783	-0.128072	0.658348	0.89148	-0.297329	0.307712	0.976773	-0.249791	0.390384	0.795191	-0.412102	0.160374	0.755355	-0.275108	0.344729	0.739596	no	0	NONMMUG000053	MTA_TR0100000107.mm	MTA2Rn6	Non-coding transcript identified by NONCODE: Exonic
TC0400001865.rn.2	-0.520678	0.0129777	0.505046	-0.297991	0.142484	0.559921	-0.135081	0.500657	0.984889	0.272804	0.178264	0.628035	-0.317991	0.118382	0.70378	-0.435662	0.0351308	0.391468	no	0	Clec2d2	NM_001085402	RefSeq	Rattus norvegicus C-type lectin domain family 2 member D2 (Clec2d2), mRNA.
TC0100008159.rn.2	-0.520349	0.00272976	0.300992	-0.320831	0.0542143	0.417744	-0.199816	0.222653	0.967942	-0.447026	0.0088518	0.238133	-0.485301	0.00483586	0.285045	-0.313598	0.0595666	0.443082	no	0	Ms4a1	NM_001107578	RefSeq	Rattus norvegicus membrane-spanning 4-domains, subfamily A, member 1 (Ms4a1), mRNA.
TC0100002433.rn.2	-0.520138	0.00568925	0.394892	-0.180109	0.313572	0.713493	-0.306592	0.0907436	0.965338	-0.444144	0.0165526	0.287781	-0.556288	0.00333601	0.244626	-0.692735	0.000396629	0.122143	no	0	Insc	NM_001106285	RefSeq	Rattus norvegicus inscuteable homolog (Drosophila) (Insc), mRNA.
TC0300001631.rn.2	-0.519675	0.0811069	0.732398	-0.769691	0.011788	0.274101	-0.275225	0.347656	0.976945	-0.0701956	0.809535	0.952568	-0.236339	0.419172	0.895737	-0.647104	0.0318692	0.386933	no	0	LOC102547425	mRNARGD7565207_1	Rat Genome Database	INTERACTS WITH 17beta-estradiol (ortholog) AND all-trans-retinoic acid (ortholog) AND cisplatin (ortholog)
TC0500003449.rn.2	-0.518747	0.0420027	0.705343	-0.156632	0.527536	0.83595	-0.474922	0.0613699	0.965338	-0.814442	0.00218174	0.160542	-0.410343	0.10373	0.683631	-0.512977	0.0441979	0.415528	no	0	Artn	NM_053397	RefSeq	Rattus norvegicus artemin (Artn), mRNA.
TC1900001650.rn.2	-0.515815	0.0251355	0.623417	-0.386813	0.0878819	0.4841	-0.243528	0.276271	0.967942	-0.538095	0.0198771	0.30355	-0.120755	0.586777	0.935752	-0.494865	0.0311962	0.383695	no	0	Sult5a1	NM_001106194	RefSeq	Rattus norvegicus sulfotransferase family 5A, member 1 (Sult5a1), transcript variant 2, mRNA.
TC0500001135.rn.2	-0.515182	0.0347877	0.671688	-0.382334	0.11186	0.516856	-0.164736	0.486574	0.984889	-0.0837056	0.722969	0.929575	-0.10661	0.651826	0.947545	-0.350077	0.144247	0.563208	no	0	Cdcp2	ENSRNOT00000012427	ENSEMBL	CUB domain containing protein 2 [gene_biotype:protein_coding transcript_biotype:protein_coding]
TC0900000930.rn.2	-0.515023	0.00655118	0.424476	-0.579571	0.00254019	0.155952	-0.345957	0.0598746	0.965338	-0.595128	0.00200825	0.160542	-0.476513	0.0112565	0.375305	-0.48372	0.0101873	0.300289	no	0	Des	NM_022531	RefSeq	Rattus norvegicus desmin (Des), mRNA.
TC0100005849.rn.2	-0.512549	0.417283	0.90469	-0.35738	0.5707	0.857995	0.627635	0.321764	0.976945	0.708645	0.264216	0.707454	0.110893	0.860034	0.981435	0.800673	0.208302	0.636696	no	0	Plin1	ENSRNOT00000065759	ENSEMBL	perilipin 1 [gene_biotype:protein_coding transcript_biotype:protein_coding]
TC0100005185.rn.2	-0.51093	0.0441978	0.707062	-0.574294	0.0247972	0.339694	-0.366456	0.14307	0.965338	-0.778898	0.0031033	0.175941	-0.535399	0.0355059	0.523838	-0.131275	0.59467	0.871571	no	0	Scn1b	NM_001271045	RefSeq	Rattus norvegicus sodium channel, voltage-gated, type I, beta subunit (Scn1b), transcript variant 1, mRNA.
TC0100002842.rn.2	-0.510305	0.101526	0.75401	-0.518024	0.0966595	0.49714	-0.668462	0.0343774	0.942847	-0.790967	0.0134424	0.26611	-0.371459	0.228887	0.812662	-0.483105	0.120327	0.538034	no	0	Cd163l1	NM_001106312	RefSeq	Rattus norvegicus CD163 molecule-like 1 (Cd163l1), mRNA.
TC0100005353.rn.2	-0.509808	0.0133213	0.512075	-0.413566	0.0414816	0.390397	-0.471576	0.021221	0.900771	-0.797098	0.000257654	0.102185	-0.503025	0.0144874	0.395884	-0.266708	0.180643	0.605716	no	0	Spib	NM_001024286	RefSeq	Rattus norvegicus Spi-B transcription factor (Spi-1/PU.1 related) (Spib), mRNA.
TC0100002576.rn.2	-0.507953	0.0127733	0.500678	-0.138625	0.477747	0.809849	-0.12487	0.522206	0.986886	-0.286244	0.147539	0.595368	0.0644803	0.740489	0.961295	-0.074782	0.700971	0.913383	no	0	Il21r	NM_001012469	RefSeq	Rattus norvegicus interleukin 21 receptor (Il21r), mRNA.
TC0700001991.rn.2	-0.503835	0.0772452	0.72732	-0.462294	0.103711	0.505879	-0.0279247	0.920125	0.998757	-0.110092	0.692916	0.921884	-0.400515	0.156601	0.751782	-0.180054	0.519196	0.835511	no	0	Slc39a5	NM_001108728	RefSeq	Rattus norvegicus solute carrier family 39 (zinc transporter), member 5 (Slc39a5), mRNA.
TC0100007102.rn.2	-0.503528	0.102767	0.75401	-0.384491	0.209038	0.627712	-0.456107	0.138033	0.965338	-0.591243	0.0571938	0.42998	-0.390485	0.202192	0.791138	-0.361399	0.237052	0.659675	no	0	Cnih2	NM_001025132	RefSeq	Rattus norvegicus cornichon family AMPA receptor auxiliary protein 2 (Cnih2), mRNA.
TC1100000353.rn.2	-0.503419	0.00962048	0.458066	-0.545	0.00542599	0.207309	-0.163894	0.37764	0.976945	-0.0610853	0.741026	0.935211	-0.52572	0.00709433	0.323766	-0.601053	0.00243285	0.210503	no	0	Sh3bgr	NM_001127682	RefSeq	Rattus norvegicus SH3 domain binding glutamate-rich protein (Sh3bgr), mRNA.
TC0200004107.rn.2	-0.500289	0.0460683	0.707062	-0.330523	0.180213	0.599122	-0.518623	0.0390714	0.948313	-0.288986	0.239839	0.685985	0.151983	0.533393	0.924139	-0.744754	0.00407342	0.251492	no	0	S100a9	NM_053587	RefSeq	Rattus norvegicus S100 calcium binding protein A9 (S100a9), mRNA.
TC1100000268.rn.2	-0.499081	0.0105304	0.467919	-0.356414	0.061446	0.438008	-0.40217	0.0360924	0.942847	-0.567173	0.00412091	0.181262	-0.223821	0.232767	0.815836	-0.261073	0.165566	0.589564	no	0	Mrps6	ENSRNOT00000002752	ENSEMBL	Protein LOC100360017; RCG58764
TC0900002549.rn.2	-0.498973	0.0140627	0.514912	-0.687315	0.00110592	0.112108	-0.193652	0.321813	0.976945	-0.340265	0.0863444	0.494995	-0.0864697	0.656305	0.94789	-0.44914	0.0258329	0.36447	no	0	RGD1559955	ENSRNOT00000046179	ENSEMBL	similar to 40S ribosomal protein S17 [gene_biotype:protein_coding transcript_biotype:protein_coding]
TC0300002571.rn.2	-0.498682	0.0642873	0.720859	-0.237145	0.369403	0.754741	-0.318532	0.230196	0.967942	0.0914281	0.72795	0.930791	-0.359725	0.176681	0.772282	-0.211608	0.422597	0.784349	no	0	Col9a3	ENSRNOT00000013105	ENSEMBL	collagen, type IX, alpha 3 [gene_biotype:protein_coding transcript_biotype:protein_coding]
TC0300001704.rn.2	-0.49818	0.00386145	0.354692	-0.221377	0.176878	0.59544	-0.321437	0.0533171	0.965338	-0.428194	0.0116597	0.256678	-0.126061	0.437656	0.90245	-0.180034	0.26989	0.685412	no	0	Rpl22l2	ENSRNOT00000040366	ENSEMBL	ribosomal protein L22-like 2 [gene_biotype:protein_coding transcript_biotype:protein_coding]
TC0100001470.rn.2	-0.497672	0.0149236	0.517732	-0.283787	0.152668	0.570364	-0.434818	0.031675	0.942847	-0.0962713	0.622818	0.896875	-0.389345	0.0527851	0.580251	-0.219258	0.266223	0.682472	no	0	Tsks	NM_199088	RefSeq	Rattus norvegicus testis-specific serine kinase substrate (Tsks), mRNA.
TC1500000008.rn.2	-0.497521	0.0444464	0.707062	-0.235513	0.329978	0.728582	-0.295244	0.223865	0.967942	0.147868	0.539027	0.863829	-0.667201	0.00840757	0.346502	0.0247655	0.917829	0.97615	no	0	Kcnma1	NM_031828	RefSeq	Rattus norvegicus potassium channel, calcium activated large conductance subfamily M alpha, member 1 (Kcnma1), mRNA.
TC0700003488.rn.2	-0.496826	0.024802	0.623417	-0.391212	0.0730717	0.459648	-0.164625	0.441614	0.983485	-0.445655	0.0425858	0.394524	-0.44722	0.0419066	0.551587	-0.180914	0.398209	0.771262	no	0	Sox10	NM_019193	RefSeq	Rattus norvegicus SRY (sex determining region Y)-box 10 (Sox10), mRNA.
TC0100007205.rn.2	-0.496234	0.100396	0.75401	0.0106287	0.971347	0.990013	-0.0716917	0.808648	0.998757	0.0153714	0.958572	0.989292	-0.0486629	0.8694	0.982128	0.0721877	0.807351	0.945146	no	0	LOC100910252	mRNARGD6499583_1	Rat Genome Database	INVOLVED IN double-strand break repair (ortholog) AND G1/S transition of mitotic cell cycle (ortholog) AND mitotic chromosome condensation (ortholog) AND FOUND IN chromatin (ortholog) AND cohesin complex (ortholog) AND cytoplasm (ortholog) AND INTERACTS WITH 17alpha-ethynylestradiol (ortholog) AND 17beta-estradiol (ortholog) AND 2 3 7 8-tetrachlorodibenzodioxine (ortholog)
TC1300001683.rn.2	-0.4957	0.0406109	0.703552	-0.266048	0.261087	0.674906	-0.248568	0.293146	0.970811	-0.523623	0.0311407	0.358056	-0.502069	0.0382501	0.537211	-0.343722	0.149048	0.568544	no	0	Lhx4	NM_001108348	RefSeq	Rattus norvegicus LIM homeobox 4 (Lhx4), mRNA.
TC0700002582.rn.2	-0.494016	0.00516952	0.386791	-0.0666269	0.689125	0.904206	-0.227762	0.176895	0.965338	-0.190707	0.256251	0.702985	-0.201734	0.230306	0.812662	-0.15137	0.365811	0.751285	no	0	Ppia	ENSRNOT00000038275	ENSEMBL	peptidylprolyl isomerase A (cyclophilin A) [gene_biotype:protein_coding transcript_biotype:retained_intron]
TC0300004095.rn.2	-0.493844	0.0519285	0.720859	-0.51624	0.0426905	0.394573	-0.422765	0.0936652	0.965338	-0.194868	0.432033	0.817255	-0.142024	0.566037	0.929194	-0.762568	0.00378289	0.247202	no	0	Ncaph	ENSRNOT00000016157	ENSEMBL	non-SMC condensin I complex, subunit H [gene_biotype:protein_coding transcript_biotype:protein_coding]
TC2000000139.rn.2	-0.49343	0.00858152	0.452667	-0.345517	0.0589335	0.431071	-0.1385	0.438684	0.983485	-0.0962072	0.589751	0.883981	-0.361569	0.0486581	0.571566	-0.39582	0.0318417	0.386933	no	0	RT1-Db2	NM_001164826	RefSeq	Rattus norvegicus RT1 class II, locus Db2 (RT1-Db2), mRNA.
TC0500001666.rn.2	-0.490498	0.0463739	0.708646	0.0937493	0.69508	0.906762	-0.174072	0.46799	0.984417	0.200212	0.404465	0.801218	-0.236455	0.325819	0.855327	-0.101391	0.671686	0.903071	no	0	Rhd	NM_022505	RefSeq	Rattus norvegicus Rh blood group, D antigen (Rhd), mRNA.
TC0100007686.rn.2	-0.490255	0.0104084	0.467919	-0.295149	0.111573	0.516856	-0.341733	0.0671365	0.965338	-0.555306	0.00417272	0.181265	-0.183124	0.317873	0.851772	-0.326947	0.0792263	0.482974	no	0	Blnk	NM_001025767	RefSeq	Rattus norvegicus B-cell linker (Blnk), mRNA.
TCUn_AABR07024041v100000001.rn.2	-0.489407	0.0586047	0.720859	-0.393724	0.124617	0.534849	-0.353427	0.166605	0.965338	0.289015	0.255758	0.702243	-0.304164	0.232162	0.815794	-0.675515	0.0107209	0.303013	no	0	---	ENSRNOT00000048969	ENSEMBL	beta-globin (LOC689064), mRNA
TC1700001799.rn.2	-0.488989	0.05675	0.720859	-0.579609	0.0254387	0.340537	-0.319108	0.206648	0.967942	-0.289101	0.251576	0.697619	-0.0268667	0.914308	0.989058	-0.604527	0.0201549	0.347527	no	0	Hist1h2af	NM_001024282	RefSeq	Rattus norvegicus histone cluster 1, H2af (Hist1h2af), mRNA.
TC1700001834.rn.2	-0.488231	0.0496612	0.720859	-0.499116	0.0450585	0.400016	-0.317202	0.194752	0.967942	-0.200625	0.408603	0.803346	0.00549256	0.981857	0.998083	-0.638624	0.0117863	0.305472	no	0	Hist1h2ak	NM_001109423	RefSeq	Rattus norvegicus histone cluster 1, H2ak (Hist1h2ak), mRNA.
TC0200001524.rn.2	-0.487988	0.104974	0.75401	-0.386593	0.195756	0.61269	-0.56275	0.0631947	0.965338	-0.397644	0.183596	0.633171	-0.225412	0.446869	0.907084	-0.83928	0.00713334	0.273808	no	0	Crabp2	NM_017244	RefSeq	Rattus norvegicus cellular retinoic acid binding protein 2 (Crabp2), mRNA.
TC0200003740.rn.2	-0.487487	0.210515	0.830619	-0.96755	0.0161341	0.304971	-0.545807	0.162163	0.965338	-1.26271	0.00225861	0.160542	-0.849853	0.0328806	0.505892	-0.270973	0.482853	0.813946	no	0	Ankub1	ENSRNOT00000057909	ENSEMBL	ankyrin repeat and ubiquitin domain containing 1 [gene_biotype:protein_coding transcript_biotype:protein_coding]
TC0900000730.rn.2	-0.48708	0.0427954	0.707062	-0.440228	0.0656306	0.446416	-0.247378	0.292498	0.970811	-0.581833	0.0168551	0.289558	-0.378538	0.11109	0.697804	-0.106245	0.648966	0.893291	no	0	RGD1562029	ENSRNOT00000037555	ENSEMBL	similar to KIAA2012 protein [gene_biotype:protein_coding transcript_biotype:protein_coding]
TC2000000775.rn.2	-0.486833	0.0552538	0.720859	0.0184667	0.940395	0.984624	-0.180427	0.466813	0.984417	0.240683	0.333192	0.755997	-0.205055	0.408779	0.894175	0.00775569	0.974947	0.992201	no	0	Col10a1	ENSRNOT00000000655	ENSEMBL	collagen, type X, alpha 1
TSUnmapped00000004.rn.2	-0.486521	0.0111255	0.473774	-0.532078	0.00592194	0.21034	-0.385341	0.0407304	0.964182	-0.484879	0.0113756	0.254557	-0.439168	0.0208124	0.449506	-0.416119	0.0278996	0.370166	no	0	Tpm2	NM_001301235	RefSeq	Rattus norvegicus tropomyosin 2, beta (Tpm2), transcript variant Tpm2.2, mRNA.
TC0500001284.rn.2	-0.48604	0.0612243	0.720859	-0.352906	0.168824	0.58639	-0.362907	0.157406	0.965338	-0.000546872	0.998274	0.999148	-0.323399	0.206304	0.793234	-0.15095	0.551525	0.852049	no	0	Ptch2	NM_001108975	RefSeq	Rattus norvegicus patched 2 (Ptch2), mRNA.
TC1400000154.rn.2	-0.48454	0.0408273	0.703552	-0.445167	0.0590194	0.431071	-0.395228	0.0918766	0.965338	-0.035075	0.878533	0.969378	-0.390603	0.0955811	0.667359	-0.612095	0.0111239	0.303638	no	0	Nkx6-1	NM_031737	RefSeq	Rattus norvegicus NK6 homeobox 1 (Nkx6-1), mRNA.
TC1700001795.rn.2	-0.484445	0.0367322	0.684035	-0.438528	0.0572162	0.425861	-0.458028	0.047537	0.965338	-0.272651	0.229312	0.674865	0.146434	0.515267	0.920468	-0.465879	0.0440656	0.41491	no	0	Hist1h1a	NM_001106113	RefSeq	Rattus norvegicus histone cluster 1, H1a (Hist1h1a), mRNA.
TC2000000127.rn.2	-0.483889	0.0114277	0.478821	-0.378244	0.0440771	0.39721	-0.73411	0.00027742	0.309127	-0.410161	0.0298491	0.351972	-0.307846	0.0978733	0.671023	-0.194419	0.289891	0.697377	no	0	RT1-Ha	mRNARGD2738785_1	Rat Genome Database	ENCODES a protein that exhibits peptide antigen binding (ortholog) AND INVOLVED IN antigen processing and presentation of exogenous peptide antigen via MHC class II (ortholog) AND cellular response to interferon-gamma (ortholog) AND positive regulation of interferon-gamma production (ortholog) AND PARTICIPATES IN allograft rejection pathway AND antigen processing and presentation pathway AND asth…
TC0100002963.rn.2	-0.482822	0.0541214	0.720859	-0.0960176	0.693941	0.905958	-0.519407	0.0391053	0.948313	-0.0185115	0.939458	0.986301	-0.424095	0.0887208	0.656109	-0.232733	0.342899	0.738307	no	0	Fgf3	NM_130817	RefSeq	Rattus norvegicus fibroblast growth factor 3 (Fgf3), mRNA.
TC0100000212.rn.2	-0.482352	0.104708	0.75401	-0.299009	0.308651	0.708953	-0.614832	0.0409857	0.964513	0.0906811	0.755836	0.93891	-0.123144	0.673017	0.94982	-0.312798	0.287225	0.696455	no	0	Tmem200a	NM_001109135	RefSeq	Rattus norvegicus transmembrane protein 200A (Tmem200a), mRNA.
TC1500002466.rn.2	-0.482077	0.00939906	0.452667	-0.604024	0.00152126	0.127481	-0.803065	5.95205e-05	0.149635	-0.507169	0.00655548	0.21021	-0.531711	0.00457285	0.281768	-0.497937	0.007492	0.276604	no	0	Dnase1l3	mRNARGD7542191_1	Rat Genome Database	ENCODES a protein that exhibits DNA binding AND endodeoxyribonuclease activity AND endonuclease activity (ortholog) AND INVOLVED IN apoptotic DNA fragmentation (ortholog) AND developmental programmed cell death (ortholog) AND FOUND IN nucleus AND INTERACTS WITH 3-chloropropane-1 2-diol AND ammonium chloride AND cadmium dichloride
TC0600002697.rn.2	-0.481841	0.082658	0.732398	-0.550357	0.0489405	0.408214	-0.343318	0.21119	0.967942	0.0475136	0.861034	0.964355	-0.967544	0.00103729	0.156346	-0.477477	0.0853531	0.488342	no	0	Sptb	NM_212522	RefSeq	Rattus norvegicus spectrin, beta, erythrocytic (Sptb), mRNA.
TC0800003644.rn.2	-0.481302	0.0795741	0.731606	-0.579797	0.0365329	0.379425	-0.449038	0.100914	0.965338	-0.496744	0.070799	0.460974	-0.802026	0.00489783	0.285045	-0.430118	0.115512	0.531278	no	0	Cnn1	NM_031747	RefSeq	Rattus norvegicus calponin 1, basic, smooth muscle (Cnn1), mRNA.
TC0600001669.rn.2	-0.479441	0.068642	0.720859	-0.236283	0.360474	0.746815	-0.148337	0.564419	0.989643	-0.0906575	0.724269	0.929873	-0.197036	0.444848	0.90628	-0.177334	0.491323	0.819632	no	0	---	ENSRNOT00000072633	ENSEMBL	Uncharacterized protein [gene_biotype:protein_coding transcript_biotype:protein_coding]
TC1800000294.rn.2	-0.478969	0.000961234	0.18659	-0.353526	0.0115594	0.274101	-0.164735	0.221767	0.967942	-0.118171	0.37818	0.784962	-0.29876	0.030582	0.494433	-0.228084	0.093965	0.503073	no	0	Cxxc5	NM_001007628	RefSeq	Rattus norvegicus CXXC finger protein 5 (Cxxc5), mRNA.
TC0600001668.rn.2	-0.477884	0.0684257	0.720859	-0.473108	0.0710981	0.456356	-0.181549	0.479382	0.984417	-0.182547	0.476986	0.836339	-0.481727	0.0663391	0.60646	-0.400426	0.124037	0.543447	no	0	LOC100361945	mRNARGD6581377_t00	Rat Genome Database	null
TC0600003269.rn.2	-0.477543	0.00794744	0.452667	-0.527976	0.00369628	0.180086	-0.381723	0.0306778	0.942847	-0.362978	0.0392298	0.381313	-0.6338	0.000675186	0.14546	-0.463346	0.00979691	0.299049	no	0	Ighg	BC088271	GenBank	Rattus norvegicus Immunoglobulin heavy chain (gamma polypeptide), mRNA (cDNA clone MGC:109111 IMAGE:7379698), complete cds.
TC0200000504.rn.2	-0.477523	0.328665	0.885067	0.334168	0.492667	0.817348	-0.707501	0.151253	0.965338	-0.0803865	0.868477	0.965927	0.385177	0.429598	0.899652	0.470679	0.335547	0.732363	no	0	C9	NM_057146	RefSeq	Rattus norvegicus complement component 9 (C9), mRNA.
TC1700001833.rn.2	-0.475413	0.108419	0.759283	-0.71871	0.0177573	0.310855	-0.382369	0.193626	0.967942	-0.564182	0.0586807	0.434597	-0.0156024	0.957154	0.995649	-0.573605	0.0547987	0.435533	no	0	Hist1h2ail	ENSRNOT00000073901	ENSEMBL	Histone H3.1
TC1800000835.rn.2	-0.475092	0.0394019	0.697689	-0.32797	0.14825	0.566448	-0.210308	0.34944	0.976945	-0.458213	0.0464748	0.401156	-0.39805	0.0815025	0.640409	0.0383868	0.86353	0.964428	no	0	Zbtb7c	NM_001127375	RefSeq	Rattus norvegicus zinc finger and BTB domain containing 7C (Zbtb7c), mRNA.
TC0700003974.rn.2	-0.474763	0.0668202	0.720859	-0.343417	0.17969	0.598101	-0.348893	0.173034	0.965338	0.137007	0.588205	0.88294	0.101708	0.687434	0.953333	-0.698301	0.00870754	0.290745	no	0	Npff	NM_022586	RefSeq	Rattus norvegicus neuropeptide FF-amide peptide precursor (Npff), mRNA.
TC1200001298.rn.2	-0.474179	0.140978	0.797429	0.191051	0.547613	0.846575	-0.28956	0.363767	0.976945	-0.0694014	0.826679	0.956433	0.164607	0.60413	0.937348	0.157116	0.620624	0.880502	no	0	Tfr2	NM_001105916	RefSeq	Rattus norvegicus transferrin receptor 2 (Tfr2), mRNA.
TC0100003108.rn.2	-0.473917	0.0139661	0.514912	-0.387265	0.0415231	0.390397	-0.266107	0.154555	0.965338	-0.424491	0.026363	0.336046	-0.552365	0.00476807	0.285045	-0.225054	0.22659	0.652219	no	0	Pygm	NM_012638	RefSeq	Rattus norvegicus phosphorylase, glycogen, muscle (Pygm), mRNA.
TC0300002185.rn.2	-0.473679	0.0622631	0.720859	-0.373184	0.137998	0.553911	-0.20162	0.417461	0.980413	-0.192182	0.439389	0.821079	-0.436537	0.0845558	0.644943	-0.38106	0.130141	0.549903	no	0	Vstm2l	ENSRNOT00000050810	ENSEMBL	V-set and transmembrane domain containing 2-like [gene_biotype:protein_coding transcript_biotype:protein_coding]
TC1000003791.rn.2	-0.473478	0.0633231	0.720859	-0.764427	0.00389767	0.181458	-0.547857	0.0331192	0.942847	-0.0997032	0.688463	0.921209	-0.29201	0.244546	0.824875	-0.276436	0.270119	0.685412	no	0	Hap1	NM_024133	RefSeq	Rattus norvegicus huntingtin-associated protein 1 (Hap1), transcript variant 1, mRNA.
TC0600002364.rn.2	-0.473343	0.0393136	0.697689	-0.33638	0.136855	0.551608	-0.608961	0.00931834	0.760342	-0.656206	0.0054248	0.196512	-0.450655	0.0490928	0.572119	-0.254318	0.257344	0.676206	no	0	Scin	NM_198748	RefSeq	Rattus norvegicus scinderin (Scin), mRNA.
TC0500003775.rn.2	-0.47249	0.0713817	0.721079	-0.14589	0.569167	0.857303	0.0595885	0.815765	0.998757	-0.0843591	0.741616	0.935368	-0.000233732	0.999271	0.999629	0.0790918	0.757202	0.931728	no	0	Trnp1	mRNARGD2389499_1	Rat Genome Database	ENCODES a protein that exhibits DNA binding (ortholog) AND INVOLVED IN cerebellar cortex morphogenesis (ortholog) AND neural precursor cell proliferation (ortholog) AND regulation of cell cycle (ortholog) AND FOUND IN nuclear euchromatin (ortholog) AND nucleus (ortholog) AND INTERACTS WITH (S)-nicotine (ortholog) AND 17beta-estradiol (ortholog) AND 2 3 7 8-tetrachlorodibenzodioxine (ortholog)
TC1000001453.rn.2	-0.472354	0.0139701	0.514912	-0.403615	0.0335615	0.371256	-0.422921	0.0264258	0.923841	-0.34905	0.0638312	0.446842	-0.340256	0.0704633	0.617363	-0.40087	0.0347053	0.391468	no	0	Col1a1	NM_053304	RefSeq	Rattus norvegicus collagen, type I, alpha 1 (Col1a1), mRNA.
TC1600001739.rn.2	-0.471222	0.0501394	0.720859	-0.647793	0.0085568	0.24206	-0.641074	0.00919758	0.760342	-0.252254	0.284455	0.723074	-0.500879	0.0380263	0.537211	-0.28533	0.227111	0.65297	no	0	RGD1304810	NM_001107314	RefSeq	Rattus norvegicus similar to 6430573F11Rik protein (RGD1304810), mRNA.
TC1000003185.rn.2	-0.46912	0.0768063	0.727224	-0.154822	0.550863	0.848616	0.0150679	0.953585	0.998757	-0.397815	0.130953	0.571968	-0.219073	0.399927	0.892434	0.0617641	0.8115	0.9466	no	0	Cyb5d2	NM_001007671	RefSeq	Rattus norvegicus cytochrome b5 domain containing 2 (Cyb5d2), mRNA.
TC0900002249.rn.2	-0.468561	0.0608553	0.720859	-0.542141	0.0315209	0.362837	-0.544119	0.0309469	0.942847	-0.148803	0.542034	0.865098	-0.365899	0.139197	0.736865	-0.677405	0.00832495	0.285914	no	0	Fev	NM_144753	RefSeq	Rattus norvegicus FEV (ETS oncogene family) (Fev), mRNA.
TC2000001828.rn.2	-0.468024	0.0384021	0.695554	-0.0101451	0.963012	0.988654	0.106624	0.626595	0.993316	-0.56667	0.0134435	0.26611	-0.295182	0.18309	0.774345	-0.0321406	0.883214	0.967983	no	0	Ctnna3	RGD1562230.bSep08	Ace View	catenin (cadherin associated protein), alpha 3
TC0100004715.rn.2	-0.467111	0.0170587	0.556954	-0.0160658	0.931709	0.981345	-0.186535	0.323297	0.976945	-0.249111	0.189655	0.641195	0.25821	0.174393	0.769453	-0.464563	0.0176215	0.336607	no	0	LOC100911224	ENSRNOT00000072367	ENSEMBL	zinc finger protein interacting with ribonucleoprotein K-like [gene_biotype:protein_coding transcript_biotype:protein_coding]
TC1500000037.rn.2	-0.466196	0.0811096	0.732398	-0.312452	0.236498	0.652775	-0.0264887	0.919216	0.998757	-0.114875	0.660494	0.909292	-0.25498	0.332328	0.858044	-0.086778	0.739882	0.926846	no	0	Synpo2l	ENSRNOT00000011956	ENSEMBL	synaptopodin 2-like [gene_biotype:protein_coding transcript_biotype:protein_coding]
TC0700002012.rn.2	-0.465835	0.139199	0.796506	-0.229809	0.4601	0.8027	-0.284376	0.361717	0.976945	0.222218	0.474934	0.835829	-0.0326284	0.916135	0.989842	-0.335814	0.282622	0.692778	no	0	Rdh5	ENSRNOT00000010217	ENSEMBL	Protein Rdh5
TC2000000474.rn.2	-0.465567	0.041528	0.703834	-0.511508	0.0260428	0.345084	-0.335889	0.135594	0.965338	-0.608296	0.00908475	0.239403	-0.387605	0.0867322	0.65284	-0.219405	0.325004	0.724086	no	0	Rtdr1	NM_001127557	RefSeq	Rattus norvegicus rhabdoid tumor deletion region gene 1 (Rtdr1), mRNA.
TC0800002581.rn.2	-0.464823	0.135699	0.793018	-0.117115	0.70253	0.909961	0.103568	0.735504	0.998757	-0.062724	0.837806	0.958342	-0.550935	0.0789514	0.636574	-0.103277	0.73622	0.926448	no	0	Acsbg1	NM_134389	RefSeq	Rattus norvegicus acyl-CoA synthetase bubblegum family member 1 (Acsbg1), mRNA.
TC0600003137.rn.2	-0.463954	0.0541998	0.720859	-0.254128	0.282243	0.691173	-0.183447	0.43571	0.983485	-0.248568	0.292726	0.729927	-0.0622386	0.790605	0.96937	-0.158117	0.501188	0.824761	no	0	Bcl11b	NM_001277287	RefSeq	Rattus norvegicus B-cell CLL/lymphoma 11B (zinc finger protein) (Bcl11b), transcript variant 1, mRNA.
TC0900000759.rn.2	-0.463196	0.010401	0.467919	-0.123527	0.474096	0.807615	-0.177863	0.304664	0.975142	-0.166063	0.337379	0.759797	0.163375	0.345152	0.863396	0.0445096	0.795789	0.941199	no	0	Icos	NM_022610	RefSeq	Rattus norvegicus inducible T-cell co-stimulator (Icos), mRNA.
TC1700001419.rn.2	-0.463095	0.0534685	0.720859	-0.605836	0.0131563	0.285622	-0.471036	0.0497167	0.965338	-0.305406	0.195754	0.648084	-0.108538	0.642008	0.944332	-0.163176	0.485491	0.816129	no	0	Aspn	BC083711	GenBank	Rattus norvegicus asporin, mRNA (cDNA clone MGC:94601 IMAGE:7190620), complete cds.
TC0700001321.rn.2	-0.46266	0.193687	0.826112	-0.420914	0.236002	0.652246	-0.482051	0.176128	0.965338	-0.218402	0.535479	0.861481	-0.408495	0.249825	0.828137	-0.35933	0.310323	0.712859	no	0	Rhpn1	ENSRNOT00000010065	ENSEMBL	rhophilin, Rho GTPase binding protein 1 [gene_biotype:protein_coding transcript_biotype:protein_coding]
TC1400001707.rn.2	-0.462081	0.00906275	0.452667	0.00459435	0.978188	0.993923	-0.297535	0.0835032	0.965338	-0.318175	0.0650403	0.451992	-0.150019	0.37484	0.880548	-0.169146	0.317795	0.718856	no	0	Nipal1	NM_001106003	RefSeq	Rattus norvegicus NIPA-like domain containing 1 (Nipal1), mRNA.
TC0800001573.rn.2	-0.461879	0.0787684	0.730177	-0.18862	0.464178	0.803971	-0.644666	0.0162516	0.85677	-0.771358	0.0047097	0.186861	-0.469892	0.0739441	0.625069	-0.247075	0.339029	0.735392	no	0	Spink8	NM_001106860	RefSeq	Rattus norvegicus serine peptidase inhibitor, Kazal type 8 (Spink8), mRNA.
TC1900001362.rn.2	-0.461493	0.139237	0.796506	-0.15953	0.604011	0.875829	-0.232373	0.451001	0.983692	-0.102557	0.738519	0.934453	-0.722124	0.0236883	0.458173	-0.387092	0.212671	0.641801	no	0	Ctrl	NM_054009	RefSeq	Rattus norvegicus chymotrypsin-like (Ctrl), mRNA.
TC0100004492.rn.2	-0.461322	0.0932253	0.743796	-0.0746052	0.781636	0.93866	-0.180495	0.503665	0.984889	-0.213635	0.429263	0.81537	-0.367619	0.17768	0.772282	0.172217	0.523307	0.837744	no	0	MGC94891	NM_001044277	RefSeq	Rattus norvegicus hypothetical protein LOC681210 (MGC94891), mRNA.
TC0600003254.rn.2	-0.460682	0.0314335	0.660734	0.079385	0.701221	0.909709	-0.141916	0.493832	0.984889	-0.554834	0.0106645	0.250246	-0.049926	0.8092	0.971088	-0.1799	0.386755	0.764055	no	0	Gpr132	NM_001170595	RefSeq	Rattus norvegicus G protein-coupled receptor 132 (Gpr132), mRNA.
TC0400002906.rn.2	-0.460585	0.0568868	0.720859	-0.395478	0.0996559	0.499272	-0.671785	0.00694315	0.725201	-0.428225	0.075604	0.473562	-0.391629	0.102863	0.681236	-0.288653	0.225057	0.650169	no	0	Hoxa13	ENSRNOT00000010441	ENSEMBL	homeo box A13 (Hoxa13), mRNA
TCUn_AABR07024041v100000002.rn.2	-0.459859	0.0460343	0.707062	-0.40753	0.0752133	0.461039	-0.297271	0.189453	0.967942	0.213229	0.343564	0.765275	-0.323065	0.154801	0.749557	-0.523548	0.0243028	0.358131	no	0	Hbb-b1	ENSRNOT00000019913	ENSEMBL	hemoglobin, beta adult major chain [gene_biotype:protein_coding transcript_biotype:protein_coding]
TC1000002290.rn.2	-0.459753	0.0352286	0.674978	-0.0107969	0.959204	0.987832	-0.112345	0.595322	0.991887	-0.130299	0.538179	0.863306	0.00994805	0.962408	0.996885	-0.316789	0.139874	0.55979	no	0	Sec14l5	NM_001135710	RefSeq	Rattus norvegicus SEC14-like lipid binding 5 (Sec14l5), mRNA.
TC0800001377.rn.2	-0.459458	0.0138836	0.514912	-0.519994	0.00593058	0.21034	-0.451389	0.0154912	0.85677	-0.177517	0.322976	0.749744	-0.676705	0.000543171	0.131301	-0.32754	0.0730091	0.467967	no	0	Nme9	mRNARGD7666821_1	Rat Genome Database	INTERACTS WITH PhIP (ortholog)
TC0400003016.rn.2	-0.459449	0.00927866	0.452667	-0.310143	0.0711424	0.456356	-0.248224	0.145149	0.965338	-0.598658	0.00102265	0.133356	-0.410059	0.0190273	0.433285	-0.422789	0.0158725	0.327078	no	0	Hpgds	NM_031644	RefSeq	Rattus norvegicus hematopoietic prostaglandin D synthase (Hpgds), mRNA.
TC1500002365.rn.2	-0.459366	0.0132137	0.511066	-0.345069	0.0576582	0.427589	-0.188085	0.291619	0.970811	-0.437177	0.0178823	0.293638	-0.00718697	0.967585	0.997992	-0.579269	0.0023003	0.210503	no	0	LOC102548369	ENSRNOT00000041344	ENSEMBL	40S ribosomal protein S16-like [gene_biotype:protein_coding transcript_biotype:protein_coding]
TC1700000678.rn.2	-0.458711	0.0394508	0.697689	-0.463563	0.0375364	0.379469	-0.338457	0.123203	0.965338	-0.318324	0.146302	0.594575	-0.0839615	0.697339	0.954852	-0.59606	0.00874246	0.290745	no	0	Hist1h2ai	ENSRNOT00000074677	ENSEMBL	histone cluster 1, H2an (Hist1h2an), mRNA
TC1000003786.rn.2	-0.45866	0.0744598	0.725149	-0.291016	0.250961	0.666331	0.0250533	0.92049	0.998757	-0.886391	0.00113962	0.13889	-0.425834	0.096619	0.670254	-0.297909	0.240132	0.66258	no	0	Krt14	NM_001008751	RefSeq	Rattus norvegicus keratin 14, type I (Krt14), mRNA.
TC1600001206.rn.2	-0.458515	0.113378	0.768029	-0.425998	0.140308	0.556713	-0.25018	0.381379	0.977021	-0.200828	0.481357	0.837898	-0.71406	0.0162114	0.410015	-0.0568796	0.841392	0.957523	no	0	LOC680885	NM_001109431	RefSeq	Rattus norvegicus hypothetical protein LOC680885 (LOC680885), mRNA.
TC1600001506.rn.2	-0.458268	0.0076005	0.45189	-0.316461	0.0581508	0.428713	-0.457732	0.00766432	0.747692	-0.561998	0.00139834	0.149115	-0.309474	0.0636176	0.600355	-0.416262	0.0144327	0.322098	no	0	Nek1	mRNARGD7602459_1	Rat Genome Database	ENCODES a protein that exhibits protein kinase activity (ortholog) AND INVOLVED IN cellular response to DNA damage stimulus (ortholog) AND cilium assembly (ortholog) AND response to ionizing radiation (ortholog) AND ASSOCIATED WITH NEVER IN MITOSIS GENE A-RELATED KINASE 1 (ortholog) AND Short Rib-Polydactyly Syndrome (ortholog) AND FOUND IN centrosome (ortholog) AND cytoplasm (ortholog) AND nucle…
TC1100000285.rn.2	-0.458222	0.0476628	0.716552	-0.392306	0.0875269	0.483187	-0.461222	0.0463072	0.964513	-0.465109	0.044601	0.398627	-0.461347	0.0462514	0.563649	0.0548789	0.807023	0.944943	no	0	Clic6	NM_176078	RefSeq	Rattus norvegicus chloride intracellular channel 6 (Clic6), mRNA.
TC0100006170.rn.2	-0.45814	0.035967	0.6794	-0.651712	0.0038206	0.180232	-0.493284	0.0246483	0.912753	-0.485071	0.0269588	0.338534	-0.251375	0.238949	0.819085	-0.198969	0.349407	0.74158	no	0	Lrrc51	NM_001106284	RefSeq	Rattus norvegicus leucine rich repeat containing 51 (Lrrc51), mRNA.
TC0600002855.rn.2	-0.457839	0.048375	0.719613	-0.111304	0.621677	0.882564	-0.336829	0.141101	0.965338	-0.519272	0.0263439	0.336046	-0.263754	0.246193	0.8257	-0.335159	0.143019	0.563208	no	0	Fam161b	ENSRNOT00000014814	ENSEMBL	family with sequence similarity 161, member B [gene_biotype:protein_coding transcript_biotype:protein_coding]
TC1200000281.rn.2	-0.457568	0.415062	0.904033	-0.525064	0.350423	0.742854	0.430482	0.442955	0.983485	-0.172728	0.75733	0.939507	-0.565777	0.31484	0.849095	0.276851	0.620816	0.880619	no	0	Grifin	NM_057187	RefSeq	Rattus norvegicus galectin-related inter-fiber protein (Grifin), mRNA.
TC0100005343.rn.2	-0.457125	0.0338523	0.6701	-0.0643467	0.757397	0.928917	-0.27481	0.192472	0.967942	-0.181206	0.38671	0.792519	-0.439996	0.0406357	0.54957	-0.333314	0.116069	0.531708	no	0	Clec11a	NM_001012459	RefSeq	Rattus norvegicus C-type lectin domain family 11, member A (Clec11a), mRNA.
TC0200001296.rn.2	-0.4571	0.146156	0.803824	-0.774413	0.0166489	0.3054	-0.504222	0.110116	0.965338	-0.928312	0.00479054	0.186861	0.185833	0.549349	0.925666	-0.21652	0.485841	0.816154	no	0	Ptx3	NM_001109536	RefSeq	Rattus norvegicus pentraxin 3, long (Ptx3), mRNA.
TC1600001073.rn.2	-0.456437	0.403583	0.904	-0.357969	0.511582	0.827937	0.291316	0.592825	0.991887	1.24952	0.0268243	0.338534	-0.121606	0.823052	0.974103	0.0945461	0.861954	0.964306	no	0	LOC316935	ENSRNOT00000043153	ENSEMBL	similar to Spetex-2D protein [gene_biotype:protein_coding transcript_biotype:protein_coding]
TC0400004037.rn.2	-0.456101	0.0236261	0.621318	-0.27275	0.165428	0.583458	-0.590919	0.00420111	0.674067	-0.708823	0.000801935	0.1257	-0.129399	0.505736	0.919609	-0.226134	0.248027	0.668647	no	0	St8sia1	NM_012813	RefSeq	Rattus norvegicus ST8 alpha-N-acetyl-neuraminide alpha-2,8-sialyltransferase 1 (St8sia1), mRNA.
TC0500001524.rn.2	-0.455947	0.0833478	0.732398	-0.83728	0.0024423	0.15427	-0.178499	0.489541	0.984889	-0.171571	0.506433	0.848103	-0.190059	0.462071	0.911923	-0.106085	0.680592	0.906678	no	0	Fndc5	NM_001270981	RefSeq	Rattus norvegicus fibronectin type III domain containing 5 (Fndc5), mRNA.
TC0600001430.rn.2	-0.455333	0.0440941	0.707062	-0.0234933	0.91469	0.977359	-0.203204	0.357194	0.976945	-0.0307836	0.888377	0.971416	-0.149427	0.49711	0.917168	-0.803407	0.000788475	0.151724	no	0	Bdkrb1	NM_030851	RefSeq	Rattus norvegicus bradykinin receptor B1 (Bdkrb1), mRNA.
TC1500000739.rn.2	-0.455304	0.0495451	0.720859	-0.409182	0.0759713	0.462938	-0.38303	0.0957325	0.965338	-0.348274	0.128478	0.568923	-0.471277	0.0424869	0.553203	-0.15136	0.502814	0.825702	no	0	Scara5	NM_001135855	RefSeq	Rattus norvegicus scavenger receptor class A, member 5 (Scara5), mRNA.
TC0800000586.rn.2	-0.454518	0.0614249	0.720859	-0.549046	0.0255093	0.341119	-0.262197	0.27218	0.967942	-0.411485	0.0889046	0.498675	-0.274976	0.249921	0.828137	-0.602467	0.0149628	0.322472	no	0	Cd3d	NM_013169	RefSeq	Rattus norvegicus CD3 molecule, delta (Cd3d), mRNA.
TC0200000322.rn.2	-0.454447	0.00694274	0.429903	-0.434359	0.00954811	0.253669	-0.160834	0.315951	0.976945	-0.291903	0.0734912	0.468422	-0.092212	0.563343	0.929051	-0.498891	0.00335548	0.234295	no	0	LOC499522	mRNARGD7554128_1	Rat Genome Database	INTERACTS WITH 2 3 7 8-tetrachlorodibenzodioxine (ortholog) AND benzo[a]pyrene (ortholog) AND N-nitrosodiethylamine (ortholog)
TC0200001955.rn.2	-0.453713	0.0637386	0.720859	-0.138707	0.561676	0.854851	-0.159067	0.506045	0.984889	-0.293204	0.223914	0.671902	-0.534377	0.0305527	0.494433	-0.32915	0.173387	0.59707	no	0	Kcna2	NM_012970	RefSeq	Rattus norvegicus potassium channel, voltage gated shaker related subfamily A, member 2 (Kcna2), mRNA.
TC0100004944.rn.2	-0.453373	0.101938	0.75401	-0.157639	0.562663	0.854851	0.0173517	0.949066	0.998757	-0.124471	0.647294	0.906825	0.0342215	0.899753	0.988056	-0.197574	0.468758	0.80661	no	0	Ceacam19	NM_001198970	RefSeq	Rattus norvegicus carcinoembryonic antigen-related cell adhesion molecule 19 (Ceacam19), mRNA.
TC0500002061.rn.2	-0.452885	0.0514713	0.720859	-0.201389	0.375537	0.760022	-0.362695	0.115153	0.965338	-0.457963	0.0490518	0.406448	-0.351356	0.126534	0.715911	0.137573	0.543678	0.849476	no	0	Cfap74	ENSRNOT00000068525	ENSEMBL	cilia and flagella associated protein 74 [gene_biotype:protein_coding transcript_biotype:protein_coding]
TC0200001776.rn.2	-0.452439	0.0523728	0.720859	-0.452016	0.0525814	0.415091	-0.773653	0.00157737	0.479019	-0.179437	0.430632	0.81584	-0.461417	0.0481107	0.570362	-0.551582	0.019566	0.344459	no	0	Pdzk1	NM_031712	RefSeq	Rattus norvegicus PDZ domain containing 1 (Pdzk1), mRNA.
TC0800001757.rn.2	-0.451082	0.108658	0.759283	-0.136115	0.622192	0.882642	-0.717472	0.0130644	0.841932	-0.74933	0.0098228	0.244806	-0.370413	0.184975	0.777378	-0.212514	0.442902	0.795047	no	0	Mobp	NM_012720	RefSeq	Rattus norvegicus myelin-associated oligodendrocyte basic protein (Mobp), mRNA.
TC0100006519.rn.2	-0.450764	0.0248919	0.623417	-0.413447	0.0385155	0.382646	-0.555737	0.00661825	0.717168	0.0618357	0.749327	0.937758	-0.707644	0.000797889	0.151847	-0.178115	0.360048	0.746306	no	0	Dnah3	ENSRNOT00000073205	ENSEMBL	dynein, axonemal, heavy chain 3 [gene_biotype:protein_coding transcript_biotype:protein_coding]
TC0100004906.rn.2	-0.450609	0.0518572	0.720859	-0.510818	0.0287337	0.350804	-0.452912	0.0507365	0.965338	-0.35998	0.116636	0.549318	-0.113288	0.615559	0.939364	-0.0560673	0.803454	0.943984	no	0	Foxa3	NM_017077	RefSeq	Rattus norvegicus forkhead box A3 (Foxa3), mRNA.
TC1400001157.rn.2	-0.450445	0.0215936	0.602677	-0.0578065	0.75902	0.929639	-0.261668	0.1707	0.965338	-0.216506	0.254898	0.701417	-0.00169764	0.992807	0.99897	-0.263332	0.168071	0.592454	no	0	Bcl11a	NM_001191683	RefSeq	Rattus norvegicus B-cell CLL/lymphoma 11A (zinc finger protein) (Bcl11a), mRNA.
TC1100000881.rn.2	-0.449777	0.0102526	0.467919	-0.464087	0.00826763	0.23888	-0.0586556	0.724965	0.998757	-0.512734	0.0038913	0.180893	0.0207385	0.900922	0.988165	-0.221254	0.189799	0.61586	no	0	Rfc4	NM_001105869	RefSeq	Rattus norvegicus replication factor C (activator 1) 4 (Rfc4), mRNA.
TC0100001715.rn.2	-0.449692	0.044831	0.707062	-0.421816	0.0589558	0.431071	-0.552106	0.0151918	0.85677	-0.67009	0.00384712	0.180893	-0.054526	0.802027	0.970301	-0.445813	0.0465989	0.421286	no	0	Fam169b	ENSRNOT00000040147	ENSEMBL	family with sequence similarity 169, member B [gene_biotype:protein_coding transcript_biotype:protein_coding]
TC0600001745.rn.2	-0.449599	0.0186373	0.581675	-0.262151	0.158608	0.576714	-0.117759	0.521587	0.986886	-0.439117	0.0213318	0.308561	-0.379279	0.0446502	0.558162	0.0123141	0.946402	0.985816	no	0	Cyp1b1	NM_012940	RefSeq	Rattus norvegicus cytochrome P450, family 1, subfamily b, polypeptide 1 (Cyp1b1), mRNA.
TC0100006996.rn.2	-0.448794	0.0942113	0.743796	-0.123777	0.637838	0.888454	0.0350958	0.89366	0.998757	-0.506611	0.0602902	0.439485	-0.502564	0.0622624	0.592908	-0.185847	0.480624	0.813882	no	0	Trpm5	NM_001191896	RefSeq	Rattus norvegicus transient receptor potential cation channel, subfamily M, member 5 (Trpm5), mRNA.
TC1700000665.rn.2	-0.447896	0.0873352	0.732993	-0.408625	0.117494	0.524217	-0.281306	0.276556	0.967942	-0.373002	0.151789	0.600591	0.0812578	0.751323	0.96429	-0.604991	0.0232117	0.351458	no	0	Hist1h2ac	ENSRNOT00000047696	ENSEMBL	Histone H2A
TC0700002395.rn.2	-0.447826	0.0946037	0.743796	-0.26922	0.308456	0.708953	-0.247095	0.349319	0.976945	0.171791	0.513816	0.85213	-0.231249	0.3807	0.884527	-0.0346773	0.894824	0.970906	no	0	Eid3	NM_001044304	RefSeq	Rattus norvegicus EP300 interacting inhibitor of differentiation 3 (Eid3), mRNA.
TC1900000281.rn.2	-0.447371	0.0895865	0.737944	-0.487099	0.0655999	0.446416	-0.339746	0.193273	0.967942	-0.334114	0.200574	0.653841	-0.109746	0.670773	0.948652	-0.275316	0.289677	0.697377	no	0	Rnf150	NM_001191093	RefSeq	Rattus norvegicus ring finger protein 150 (Rnf150), mRNA.
TC0200002201.rn.2	-0.447338	0.0456487	0.707062	-0.366093	0.098611	0.498283	-0.846355	0.000405349	0.362435	-0.207207	0.343164	0.764817	-0.513006	0.0231176	0.457835	-0.678512	0.0034379	0.234861	no	0	Col25a1	ENSRNOT00000071463	ENSEMBL	collagen, type XXV, alpha 1 [gene_biotype:protein_coding transcript_biotype:protein_coding]
TC0800003655.rn.2	-0.446864	0.0235854	0.621318	-0.586486	0.0037748	0.180232	-0.414267	0.0348888	0.942847	-0.249556	0.194254	0.647207	-0.406435	0.0382411	0.537211	-0.304022	0.115962	0.531708	no	0	Calml4	NM_001127575	RefSeq	Rattus norvegicus calmodulin-like 4 (Calml4), mRNA.
TC1700001100.rn.2	-0.445782	0.0398144	0.700378	-0.0600217	0.775125	0.936138	-0.353303	0.0993095	0.965338	-0.247229	0.243867	0.688611	-0.542229	0.013707	0.393897	-0.242151	0.253491	0.674136	no	0	Armc3	NM_001287020	RefSeq	Rattus norvegicus armadillo repeat containing 3 (Armc3), mRNA.
TC2000000175.rn.2	-0.445262	0.0666802	0.720859	-0.485172	0.0466911	0.404168	-0.234693	0.324912	0.976945	-0.360124	0.134651	0.577242	-0.472891	0.0521936	0.579147	-0.459593	0.0587824	0.442717	no	0	Lta	NM_080769	RefSeq	Rattus norvegicus lymphotoxin alpha (Lta), mRNA.
TC0900001954.rn.2	-0.44428	0.100382	0.75401	-0.280933	0.292973	0.699027	-0.175707	0.508566	0.986219	-0.475802	0.0793486	0.482495	-0.339928	0.204932	0.793234	-0.261606	0.326912	0.725509	no	0	Tmeff2	NM_001108795	RefSeq	Rattus norvegicus transmembrane protein with EGF-like and two follistatin-like domains 2 (Tmeff2), mRNA.
TC0200004870.rn.2	-0.443233	0.131653	0.788427	-0.351688	0.228678	0.645371	-0.455198	0.121888	0.965338	-0.37077	0.204954	0.655235	-0.327002	0.262324	0.832621	-0.159262	0.582394	0.86697	no	0	Spata1	NM_001014177	RefSeq	Rattus norvegicus spermatogenesis associated 1 (Spata1), mRNA.
TC1000000506.rn.2	-0.443075	0.0303916	0.648594	-0.368956	0.0684734	0.451568	-0.137005	0.489356	0.984889	-0.339726	0.0922236	0.507892	-0.0107732	0.956491	0.995346	0.147551	0.456802	0.799813	no	0	LOC102555243	mRNARGD7729048_1	Rat Genome Database	60S ribosomal protein L29-like
TC0300002287.rn.2	-0.441705	0.0502654	0.720859	0.228917	0.300102	0.702519	-0.3445	0.122604	0.965338	-0.0806663	0.71306	0.927333	-0.597058	0.00965009	0.363179	-0.0020641	0.992484	0.998017	no	0	Wfdc6b	NM_001008867	RefSeq	Rattus norvegicus WAP four-disulfide core domain 6B (Wfdc6b), mRNA.
TC1100000488.rn.2	-0.441458	0.0251564	0.623417	-0.171868	0.368011	0.753403	-0.351778	0.070562	0.965338	-0.0994712	0.600884	0.889109	-0.221019	0.248872	0.827489	-0.0519275	0.784467	0.937812	no	0	Cep97	NM_001107096	RefSeq	Rattus norvegicus centrosomal protein 97 (Cep97), mRNA.
TC0300002685.rn.2	-0.441383	0.148566	0.804303	-0.509392	0.0971644	0.497215	-0.523211	0.0887801	0.965338	-0.383941	0.207175	0.656161	-0.39291	0.19701	0.785334	-0.566649	0.0662922	0.45239	no	0	Traf2	Traf2.fSep08-unspliced	Ace View	Tnf receptor-associated factor 2
TC1500000448.rn.2	-0.441164	0.0102333	0.467919	-0.363914	0.0314914	0.36283	-0.293752	0.0789462	0.965338	-0.432113	0.0117373	0.257034	-0.0960249	0.557596	0.927791	-0.390732	0.0215809	0.348451	no	0	RGD1311300	BC099216	GenBank	Rattus norvegicus similar to T cell receptor V delta 6, mRNA (cDNA clone MGC:116392 IMAGE:7384680), complete cds.
TC1500002118.rn.2	-0.440973	0.0497948	0.720859	-0.367406	0.0992112	0.498502	-0.329753	0.137406	0.965338	-0.225263	0.305935	0.73951	-0.215039	0.328072	0.855402	-0.0505684	0.816877	0.948383	no	0	Fam216b	ENSRNOT00000038579	ENSEMBL	family with sequence similarity 216, member B [gene_biotype:protein_coding transcript_biotype:protein_coding]
TC0X00000605.rn.2	-0.439776	0.193873	0.826112	-0.589115	0.0848113	0.47742	-0.0982328	0.768948	0.998757	-0.421167	0.212938	0.660975	-0.058365	0.861389	0.981435	-0.146466	0.661649	0.898933	no	0	Gdpd2	NM_001106944	RefSeq	Rattus norvegicus glycerophosphodiester phosphodiesterase domain containing 2 (Gdpd2), mRNA.
TC1100001384.rn.2	-0.438709	0.191479	0.826112	-0.884778	0.011092	0.267977	-0.44958	0.180982	0.966891	-0.85885	0.0134397	0.26611	-0.583851	0.0851175	0.647264	0.103993	0.753955	0.930547	no	0	Lca5l	NM_001017484	RefSeq	Rattus norvegicus Leber congenital amaurosis 5-like (Lca5l), mRNA.
TC1300000677.rn.2	-0.437094	0.0223787	0.612855	0.0779834	0.671939	0.896632	-0.256217	0.169605	0.965338	-0.277873	0.137303	0.581894	-0.0478665	0.794742	0.96937	-0.418929	0.0281156	0.370166	no	0	Cd247	NM_001205304	RefSeq	Rattus norvegicus Cd247 molecule (Cd247), transcript variant 2, mRNA.
TSUnmapped00000176.rn.2	-0.436924	0.0659	0.720859	-0.71039	0.00399707	0.182703	-0.340689	0.14756	0.965338	-0.532504	0.0267444	0.338534	-0.253517	0.277823	0.843545	-0.758131	0.00230644	0.210503	no	0	LOC257642	NM_147136	RefSeq	Rattus norvegicus rRNA promoter binding protein (LOC257642), mRNA.
TC2000000076.rn.2	-0.435914	0.076842	0.727224	-0.367586	0.133098	0.54616	-0.167445	0.488	0.984889	-0.438896	0.0749364	0.472629	-0.14746	0.541055	0.925295	-0.037002	0.877784	0.967193	no	0	Trim39	NM_213562	RefSeq	Rattus norvegicus tripartite motif-containing 39 (Trim39), mRNA.
TC1000003726.rn.2	-0.435894	0.118559	0.77405	-0.063282	0.817516	0.951145	-0.27421	0.320807	0.976945	-0.142863	0.603022	0.889929	0.341388	0.2183	0.804338	0.0343165	0.900395	0.972501	no	0	Top2a	NM_022183	RefSeq	Rattus norvegicus topoisomerase (DNA) II alpha (Top2a), mRNA.
TC1700001798.rn.2	-0.434705	0.131787	0.788427	-0.481289	0.0964467	0.496919	-0.358933	0.210894	0.967942	-0.355927	0.214652	0.662779	0.0232263	0.93471	0.992534	-0.557433	0.0558534	0.43719	no	0	Hist1h3c	LOC679950.aSep08-unspliced	Ace View	histone cluster 1, H3c
TC0800001215.rn.2	-0.432593	0.0017876	0.249887	-0.319619	0.0171852	0.309038	-0.485443	0.00056824	0.375936	-0.389875	0.00435379	0.181534	-0.248217	0.0599374	0.590852	-0.244649	0.063514	0.447555	no	0	Sh3bgrl2	NM_001137647	RefSeq	Rattus norvegicus SH3 domain binding glutamate-rich protein like 2 (Sh3bgrl2), mRNA.
TC0200000167.rn.2	-0.432308	0.0765885	0.727224	0.0544693	0.819321	0.951801	-0.406622	0.0949097	0.965338	-0.155838	0.514614	0.85252	-0.409558	0.0926444	0.663537	-0.108535	0.64939	0.893291	no	0	Dmgdh	NM_139102	RefSeq	Rattus norvegicus dimethylglycine dehydrogenase (Dmgdh), mRNA.
TC1700000682.rn.2	-0.432089	0.0645515	0.720859	-0.429637	0.0660059	0.447149	-0.288597	0.21053	0.967942	-0.344079	0.137394	0.582042	-0.104895	0.645657	0.945772	-0.541506	0.0223466	0.350883	no	0	Hist1h4m	mRNARGD7662001_1	Rat Genome Database	PARTICIPATES IN systemic lupus erythematosus pathway AND INTERACTS WITH cyclosporin A (ortholog) AND genistein (ortholog) AND hydroquinone (ortholog)
TC0200004063.rn.2	-0.43143	0.0492854	0.720859	0.05218	0.806613	0.946641	-0.0184928	0.930837	0.998757	0.173103	0.418828	0.80739	0.124836	0.558945	0.928088	0.202278	0.345666	0.739993	no	0	Trim46	NM_001107691	RefSeq	Rattus norvegicus tripartite motif-containing 46 (Trim46), mRNA.
TC0200002497.rn.2	-0.430661	0.140955	0.797429	-0.601156	0.0428823	0.395162	-0.452319	0.122651	0.965338	-0.375358	0.197688	0.65045	-0.467943	0.110691	0.697804	-0.140551	0.625849	0.882963	no	0	Fam81b	ENSRNOT00000036547	ENSEMBL	family with sequence similarity 81, member B [gene_biotype:protein_coding transcript_biotype:protein_coding]
TC1400000346.rn.2	-0.430143	0.227707	0.83888	-0.437349	0.220181	0.640742	-0.252541	0.475644	0.984417	-0.197104	0.577135	0.87828	-0.275404	0.436957	0.902044	0.0437813	0.901215	0.972903	no	0	Tecrl	NM_001108860	RefSeq	Rattus norvegicus trans-2,3-enoyl-CoA reductase-like (Tecrl), mRNA.
TC1700000640.rn.2	-0.430118	0.128108	0.785088	-0.49275	0.0829217	0.473075	-0.303641	0.278562	0.967942	-0.363686	0.196037	0.648641	0.198161	0.477245	0.914477	-0.569927	0.0464949	0.421286	no	0	Hist1h2ah	ENSRNOT00000013790	ENSEMBL	histone cluster 1, H2ah [gene_biotype:protein_coding transcript_biotype:protein_coding]
TC0800000936.rn.2	-0.429412	0.084759	0.732398	-0.43455	0.0812592	0.470406	-0.653537	0.0106956	0.794438	-0.661364	0.00987443	0.244806	-0.706449	0.00618038	0.299438	-0.422306	0.0898093	0.496214	no	0	Cilp	NM_001108161	RefSeq	Rattus norvegicus cartilage intermediate layer protein, nucleotide pyrophosphohydrolase (Cilp), mRNA.
TC0100005382.rn.2	-0.428391	0.0477795	0.716552	-0.394225	0.0673282	0.449079	-0.268956	0.2059	0.967942	-0.0804545	0.702032	0.924286	0.001216	0.995381	0.998976	-0.512554	0.019291	0.34297	no	0	Ccdc155	ENSRNOT00000037998	ENSEMBL	coiled-coil domain containing 155 [gene_biotype:protein_coding transcript_biotype:protein_coding]
TC0700002188.rn.2	-0.428372	0.1497	0.804626	-0.650265	0.031967	0.364302	0.243548	0.407817	0.97757	-0.240247	0.414137	0.805408	-0.310311	0.293124	0.847189	-0.225847	0.442407	0.795047	no	0	Cfd	NM_001077642	RefSeq	Rattus norvegicus complement factor D (adipsin) (Cfd), mRNA.
TC0500003652.rn.2	-0.428351	0.0831252	0.732398	-0.236133	0.331858	0.729409	-0.229556	0.345315	0.976945	-0.169138	0.485511	0.840109	-0.0566937	0.814559	0.97132	-0.113912	0.637874	0.887347	no	0	Azin2	NM_001014261	RefSeq	Rattus norvegicus antizyme inhibitor 2 (Azin2), mRNA.
TC0200001622.rn.2	-0.428006	0.119978	0.77405	-0.251629	0.354936	0.744853	-0.420267	0.12658	0.965338	-0.194935	0.47246	0.83494	0.365754	0.18182	0.774345	-0.708596	0.0124447	0.308535	no	0	S100a8	NM_053822	RefSeq	Rattus norvegicus S100 calcium binding protein A8 (S100a8), mRNA.
TC0400001951.rn.2	-0.427995	0.0348477	0.671688	-0.415502	0.0401369	0.390099	-0.359618	0.0734346	0.965338	-0.299159	0.133593	0.574892	-0.129438	0.51049	0.920357	-0.510862	0.0129461	0.311202	no	0	H2afj	NM_001109610	RefSeq	Rattus norvegicus H2A histone family, member J (H2afj), mRNA.
TC1200000847.rn.2	-0.427871	0.0406017	0.703552	-0.146102	0.47209	0.806833	-0.482895	0.0219046	0.902417	-0.324123	0.116012	0.548593	-0.302583	0.141364	0.739117	-0.63787	0.00320419	0.23284	no	0	Sez6l	NM_001134538	RefSeq	Rattus norvegicus seizure related 6 homolog (mouse)-like (Sez6l), mRNA.
TC0300002565.rn.2	-0.427293	0.087874	0.732993	-0.135998	0.579515	0.863472	0.0276123	0.910228	0.998757	-0.155436	0.526837	0.858316	-0.125117	0.610092	0.937679	0.274085	0.267466	0.683605	no	0	Slco4a1	NM_133608	RefSeq	Rattus norvegicus solute carrier organic anion transporter family, member 4a1 (Slco4a1), mRNA.
TC0100002542.rn.2	-0.426526	0.102973	0.75401	0.232007	0.368361	0.753487	0.206877	0.421909	0.9808	0.420074	0.108079	0.534425	0.252501	0.328115	0.855402	0.0686093	0.789081	0.938983	no	0	Slc5a11	NM_001100482	RefSeq	Rattus norvegicus solute carrier family 5 (sodium/inositol cotransporter), member 11 (Slc5a11), mRNA.
TC0300002050.rn.2	-0.426203	0.0808169	0.732398	-0.0459479	0.847279	0.959394	-0.199755	0.404775	0.97757	-0.292798	0.224757	0.67304	0.215021	0.370222	0.876925	-0.121526	0.611084	0.875674	no	0	Tpx2	NM_001107790	RefSeq	Rattus norvegicus TPX2, microtubule-associated (Tpx2), mRNA.
TC0600000906.rn.2	-0.424296	0.0797375	0.731606	-0.0792039	0.737975	0.921369	0.197044	0.407302	0.97757	-0.195216	0.411622	0.804622	-0.257038	0.281448	0.84361	0.00764638	0.974214	0.992201	no	0	Atl1	NM_001009831	RefSeq	Rattus norvegicus atlastin GTPase 1 (Atl1), mRNA.
TC0200003106.rn.2	-0.424108	0.202261	0.830619	0.368693	0.266219	0.678462	-0.0622085	0.849853	0.998757	-0.590572	0.0790944	0.482395	-0.462252	0.16554	0.761087	0.0289316	0.929829	0.980615	no	0	Cdh6	NM_012927	RefSeq	Rattus norvegicus cadherin 6, type 2, K-cadherin (Cdh6), mRNA.
TC1500000522.rn.2	-0.423927	0.0864297	0.732398	-0.594141	0.0185162	0.314951	-0.417168	0.0913435	0.965338	-0.12893	0.594657	0.886339	0.0238493	0.921432	0.990502	-0.23646	0.33154	0.728931	no	0	Ltb4r	NM_021656	RefSeq	Rattus norvegicus leukotriene B4 receptor (Ltb4r), mRNA.
TC0100002481.rn.2	-0.423583	0.154534	0.809845	-0.279097	0.344057	0.738146	-0.310913	0.292642	0.970811	-0.683445	0.0247957	0.327397	-0.182259	0.535074	0.924671	-0.035626	0.903228	0.973286	no	0	Acsm1	NM_001108502	RefSeq	Rattus norvegicus acyl-CoA synthetase medium-chain family member 1 (Acsm1), mRNA.
TC1200001027.rn.2	-0.423163	0.169052	0.816889	-0.667113	0.0335974	0.371256	-0.137468	0.650894	0.994376	-0.297497	0.330151	0.75483	-0.34321	0.262365	0.832621	0.00177208	0.995338	0.998755	no	0	Mtus2	NM_001100989	RefSeq	Rattus norvegicus microtubule associated tumor suppressor candidate 2 (Mtus2), mRNA.
TC0900001021.rn.2	-0.421874	0.162881	0.813531	-0.328179	0.274928	0.684325	-0.366916	0.223241	0.967942	0.248057	0.407439	0.802539	-0.223609	0.454772	0.908925	-0.0707292	0.812397	0.947156	no	0	---	ENSRNOT00000073379	ENSEMBL	UDP-glucuronosyltransferase 1-8
TC0700000410.rn.2	-0.421861	0.171918	0.81848	0.515687	0.0971882	0.497215	-0.56058	0.0724204	0.965338	-0.159317	0.601546	0.889109	-0.194421	0.524389	0.921581	-0.199937	0.512762	0.830852	no	0	Rfx4	ENSRNOT00000009728	ENSEMBL	regulatory factor X, 4 (influences HLA class II expression)
TC0500001267.rn.2	-0.421409	0.168283	0.816889	-0.653958	0.0359574	0.378603	-0.502359	0.102512	0.965338	-0.793411	0.0121531	0.258922	-0.506052	0.10011	0.675297	-0.330103	0.277849	0.688675	no	0	Ccdc17	NM_001014067	RefSeq	Rattus norvegicus coiled-coil domain containing 17 (Ccdc17), mRNA.
TC0X00000503.rn.2	-0.421224	0.00915251	0.452667	-0.457883	0.00497108	0.199001	-0.143695	0.352062	0.976945	-0.222596	0.153076	0.600918	-0.149347	0.333695	0.858657	-0.419167	0.00946496	0.293764	no	0	LOC680959	ENSRNOT00000045382	ENSEMBL	similar to 60S ribosomal protein L32 [gene_biotype:processed_pseudogene transcript_biotype:processed_pseudogene]
TC0400003771.rn.2	-0.421095	0.234081	0.841228	-0.128887	0.713055	0.913819	-0.367135	0.298307	0.972832	-0.529742	0.136791	0.581292	-0.599536	0.0936955	0.665621	-0.519522	0.144274	0.563208	no	0	Ntf3	NM_001270868	RefSeq	Rattus norvegicus neurotrophin 3 (Ntf3), transcript variant 3, mRNA.
TC1000002447.rn.2	-0.4203	0.0731077	0.722441	0.141544	0.537429	0.840548	-0.0412538	0.856983	0.998757	0.0245048	0.914737	0.977459	-0.0353037	0.877426	0.98411	-0.2231	0.333067	0.730376	no	0	LOC302999	ENSRNOT00000027371	ENSEMBL	similar to tripartite motif protein 32 [gene_biotype:protein_coding transcript_biotype:protein_coding]
TC0600000744.rn.2	-0.420212	0.0468592	0.712238	-0.621262	0.00443716	0.184454	-0.354338	0.0910028	0.965338	-0.33762	0.106633	0.534087	-0.101813	0.620332	0.940041	-0.644914	0.00327367	0.233807	no	0	Coch	NM_001108710	RefSeq	Rattus norvegicus cochlin (Coch), mRNA.
TC1400000449.rn.2	-0.420134	0.0206639	0.594383	-0.169397	0.334433	0.730973	-0.60624	0.00131964	0.47088	-0.3084	0.0836544	0.489922	-0.182438	0.299096	0.847189	-0.292685	0.0999066	0.514051	no	0	Txk	NM_001024255	RefSeq	Rattus norvegicus TXK tyrosine kinase (Txk), mRNA.
TC1000000456.rn.2	-0.419766	0.150992	0.804626	-0.560855	0.0579199	0.42794	-0.25456	0.379163	0.976945	-0.463591	0.11395	0.544846	-0.252125	0.383688	0.887068	-0.190772	0.508772	0.828616	no	0	Havcr1	NM_173149	RefSeq	Rattus norvegicus hepatitis A virus cellular receptor 1 (Havcr1), mRNA.
TC1200000930.rn.2	-0.419737	0.0665964	0.720859	-0.208801	0.352318	0.74387	-0.399013	0.0804705	0.965338	-0.899156	0.000276396	0.102185	-0.183431	0.413182	0.894688	0.0433099	0.846069	0.959051	no	0	Fcer2	NM_001033924	RefSeq	Rattus norvegicus Fc fragment of IgE, low affinity II, receptor for (CD23) (Fcer2), transcript variant 1, mRNA.
TC0600002937.rn.2	-0.419467	0.124619	0.779266	-0.0653702	0.807589	0.946693	-0.016779	0.950136	0.998757	0.0802414	0.765037	0.94185	-0.0545388	0.838969	0.978566	0.0576195	0.830014	0.953205	no	0	Dio2	NM_031720	RefSeq	Rattus norvegicus deiodinase, iodothyronine, type II (Dio2), mRNA.
TC0X00001631.rn.2	-0.419243	0.143888	0.800736	-0.293574	0.302181	0.705239	-0.0135173	0.961804	0.998757	-0.283773	0.318356	0.748609	-0.680349	0.0206847	0.448045	-0.0976276	0.72966	0.923742	no	0	Asb11	NM_001106962	RefSeq	Rattus norvegicus ankyrin repeat and SOCS box containing 11, E3 ubiquitin protein ligase (Asb11), mRNA.
TC1500000406.rn.2	-0.419083	0.0703644	0.720859	-0.20561	0.365679	0.751065	-0.369245	0.108935	0.965338	-0.0377626	0.867263	0.965503	-0.245866	0.280646	0.84361	-0.238966	0.294133	0.699911	no	0	LOC100910475	mRNARGD6498286_1	Rat Genome Database	uncharacterized LOC100910475
TC1000000162.rn.2	-0.41897	0.102492	0.75401	-0.320375	0.208041	0.625466	-0.541992	0.0370482	0.942847	-0.345745	0.175085	0.624522	-0.354116	0.165152	0.761024	-0.2537	0.316642	0.71833	no	0	Nlrc3	ENSRNOT00000036189	ENSEMBL	NLR family, CARD domain containing 3 [gene_biotype:protein_coding transcript_biotype:protein_coding]
TC1000002260.rn.2	-0.418232	0.129199	0.785315	-0.201851	0.458028	0.801868	0.152228	0.575028	0.989643	0.278629	0.307462	0.741209	-0.213458	0.432814	0.901649	-0.0661775	0.807073	0.944943	no	0	Rbfox1	NM_001106974	RefSeq	Rattus norvegicus RNA binding protein, fox-1 homolog (C. elegans) 1 (Rbfox1), mRNA.
TC0500001461.rn.2	-0.417164	0.126325	0.783107	-0.516524	0.0606809	0.436224	-0.22912	0.395313	0.97757	-0.115144	0.667979	0.911869	-0.038436	0.88601	0.985052	-0.679831	0.0153385	0.324988	no	0	LOC100911847	mRNARGD6490699_1	Rat Genome Database	ENCODES a protein that exhibits structural constituent of ribosome (inferred) AND INVOLVED IN translation (inferred) AND FOUND IN ribosome (inferred)
TC0900001651.rn.2	-0.417088	0.0331498	0.668848	-0.340908	0.0783129	0.465989	-0.375511	0.0536099	0.965338	-0.359279	0.0641983	0.447859	-0.391133	0.0448927	0.558162	0.0287993	0.878988	0.967372	no	0	Rcan2	NM_175578	RefSeq	Rattus norvegicus regulator of calcineurin 2 (Rcan2), mRNA.
TC1700000642.rn.2	-0.416687	0.10286	0.75401	-0.655652	0.0125334	0.280829	-0.285932	0.257993	0.967942	-0.248305	0.324815	0.751002	-0.122596	0.624961	0.940472	-0.651476	0.0130554	0.311202	no	0	Hist1h4b	ENSRNOT00000074109	ENSEMBL	histone cluster 1, H4b [gene_biotype:protein_coding transcript_biotype:protein_coding]
TC1400002135.rn.2	-0.416503	0.0860457	0.732398	-0.310304	0.196535	0.61269	-0.282108	0.239327	0.967942	-0.0345869	0.884111	0.970429	-0.345129	0.152076	0.74711	-0.160142	0.501143	0.824761	no	0	Osbp2	NM_001107232	RefSeq	Rattus norvegicus oxysterol binding protein 2 (Osbp2), mRNA.
TC1900000711.rn.2	-0.416205	0.0447367	0.707062	-0.0119327	0.952682	0.987396	-0.00597205	0.976308	0.998757	0.100451	0.618064	0.894101	-0.0570725	0.776683	0.966769	0.0978599	0.627122	0.883741	no	0	Adad2	ENSRNOT00000021072	ENSEMBL	adenosine deaminase domain containing 2 [gene_biotype:protein_coding transcript_biotype:protein_coding]
TC0700003829.rn.2	-0.415374	0.0715797	0.721079	-0.175537	0.437199	0.793238	-0.231828	0.306476	0.976017	-0.315752	0.166458	0.613421	0.111523	0.620639	0.940338	-0.250501	0.26978	0.685412	no	0	Racgap1	ENSRNOT00000071885	ENSEMBL	Rac GTPase-activating protein 1 [gene_biotype:protein_coding transcript_biotype:protein_coding]
TC1400001585.rn.2	-0.415064	0.0303053	0.647854	-0.326288	0.0844542	0.476262	0.00476581	0.979434	0.998757	-0.344067	0.0695233	0.459395	-0.000877536	0.996213	0.999065	-0.389277	0.0413659	0.407268	no	0	RGD1565048	ENSRNOT00000042106	ENSEMBL	similar to 60S ribosomal protein L9 [gene_biotype:protein_coding transcript_biotype:protein_coding]
TC0800000815.rn.2	-0.414477	0.11708	0.773354	-0.374518	0.155375	0.574661	-0.0892202	0.731303	0.998757	-0.206485	0.428554	0.81509	-0.642785	0.0177032	0.421457	-0.0901687	0.728564	0.923229	no	0	Stra6	NM_001029924	RefSeq	Rattus norvegicus stimulated by retinoic acid 6 (Stra6), mRNA.
TC0900001566.rn.2	-0.413613	0.0183657	0.580042	-0.219396	0.197424	0.61269	-0.335533	0.0524084	0.965338	-0.641379	0.000512958	0.1257	-0.185472	0.274179	0.840462	-0.364788	0.0358611	0.391468	no	0	Cd79al	ENSRNOT00000071609	ENSEMBL	Cd79a molecule-like [gene_biotype:protein_coding transcript_biotype:protein_coding]
TC0100006867.rn.2	-0.413506	0.0940854	0.743796	-0.434812	0.0789724	0.466671	-0.426971	0.0842756	0.965338	-0.428918	0.0829316	0.489184	-0.543144	0.0302118	0.491329	-0.485254	0.051209	0.429302	no	0	Tcerg1l	NM_001130077	RefSeq	Rattus norvegicus transcription elongation regulator 1-like (Tcerg1l), mRNA.
TCUn_AABR07024203v100000001.rn.2	-0.413352	0.0189223	0.584999	-0.304431	0.0782387	0.465989	-0.410589	0.0196695	0.882299	-0.0834995	0.621566	0.895996	-0.371068	0.0337253	0.51199	-0.350791	0.0439773	0.414699	no	0	---	ENSRNOT00000055954	ENSEMBL	Protein LOC100909579
TC1000003449.rn.2	-0.413265	0.0676185	0.720859	-0.253953	0.254012	0.669372	-0.191201	0.388446	0.97757	-0.691732	0.00332557	0.175941	-0.25624	0.249844	0.828137	-0.0644457	0.770176	0.93551	no	0	Pigw	NM_194461	RefSeq	Rattus norvegicus phosphatidylinositol glycan anchor biosynthesis, class W (Pigw), mRNA.
TC0700002918.rn.2	-0.413225	0.125228	0.78012	-0.0238813	0.92813	0.980185	-0.0715946	0.786949	0.998757	-0.560697	0.0402724	0.385963	-0.507365	0.0620098	0.592511	-0.322327	0.228522	0.653644	no	0	Gli1	NM_001191910	RefSeq	Rattus norvegicus GLI family zinc finger 1 (Gli1), mRNA.
TC1400000611.rn.2	-0.411986	0.0145941	0.517732	-0.433581	0.0105067	0.261006	-0.183798	0.258658	0.967942	-0.371961	0.0262411	0.335555	-0.0602405	0.708834	0.955516	-0.304423	0.0656314	0.45239	no	0	RGD1562755	ENSRNOT00000051559	ENSEMBL	similar to 60S ribosomal protein L23a [gene_biotype:protein_coding transcript_biotype:protein_coding]
TC1700001444.rn.2	-0.41145	0.157391	0.809852	-0.524095	0.0743062	0.460566	-0.480504	0.100505	0.965338	-0.386233	0.183655	0.633171	-0.174066	0.544766	0.925295	-0.0909671	0.75114	0.929223	no	0	Aspn	NM_001014008	RefSeq	Rattus norvegicus asporin (Aspn), mRNA.
TC0X00000814.rn.2	-0.411258	0.021927	0.602951	-0.225731	0.196045	0.61269	-0.134354	0.437865	0.983485	-0.11813	0.494719	0.843934	-0.16681	0.336617	0.859723	-0.488076	0.00737993	0.276003	no	0	H2afb3	NM_001106969	RefSeq	Rattus norvegicus H2A histone family, member B3 (H2afb3), mRNA.
TC1000004134.rn.2	-0.410693	0.0557811	0.720859	-0.472741	0.0290351	0.350901	-0.203573	0.333032	0.976945	-0.235614	0.263679	0.707278	-0.174613	0.405487	0.893913	-0.589571	0.00752575	0.276604	no	0	LOC100360679	mRNARGD2540348_1	Rat Genome Database	INTERACTS WITH cisplatin (ortholog) AND genistein (ortholog)
TC1000000861.rn.2	-0.410589	0.0379657	0.691104	-0.382483	0.0522336	0.415091	-0.44023	0.0267757	0.923841	0.0702353	0.714008	0.927333	-0.195858	0.310083	0.848872	-0.525841	0.00913699	0.291504	no	0	Myh3	NM_012604	RefSeq	Rattus norvegicus myosin, heavy chain 3, skeletal muscle, embryonic (Myh3), mRNA.
TC1900000135.rn.2	-0.410361	0.0698672	0.720859	-0.383027	0.0896421	0.485894	-0.206769	0.352151	0.976945	-0.225187	0.311496	0.7451	-0.114202	0.605696	0.937348	-0.539983	0.0190279	0.34297	no	0	RGD1561919	ENSRNOT00000047417	ENSEMBL	similar to ribosomal protein S18 [gene_biotype:protein_coding transcript_biotype:protein_coding]
TC1700001774.rn.2	-0.410313	0.0172872	0.560051	-0.115265	0.486523	0.814	-0.159616	0.336852	0.976945	-0.422144	0.0145489	0.273577	-0.199622	0.231509	0.815509	-0.103383	0.532256	0.843052	no	0	Cmah	NM_001024273	RefSeq	Rattus norvegicus cytidine monophospho-N-acetylneuraminic acid hydroxylase (Cmah), mRNA.
TC2000001337.rn.2	-0.410052	0.158465	0.809852	-0.422296	0.146761	0.565783	0.0124078	0.965445	0.998757	-0.239319	0.405845	0.80174	-0.495277	0.0906434	0.660381	-0.381543	0.188575	0.614904	no	0	S100b	NM_013191	RefSeq	Rattus norvegicus S100 calcium binding protein B (S100b), mRNA.
TC1000003136.rn.2	-0.410043	0.129445	0.785626	-0.0752683	0.777126	0.937024	-0.0336114	0.899363	0.998757	-0.30644	0.253532	0.700264	-0.289489	0.28024	0.84361	-0.331378	0.217686	0.645578	no	0	Chrne	NM_017194	RefSeq	Rattus norvegicus cholinergic receptor, nicotinic, epsilon (muscle) (Chrne), mRNA.
TC1900001744.rn.2	-0.409417	0.00269102	0.299892	-0.398412	0.00338936	0.175065	-0.223719	0.0856402	0.965338	-0.246259	0.0596404	0.437935	-0.417864	0.00225058	0.212705	-0.296039	0.025173	0.362457	no	0	Samd1	ENSRNOT00000007303	ENSEMBL	sterile alpha motif domain containing 1
TC1800000094.rn.2	-0.409408	0.0870594	0.732993	-0.619336	0.0117063	0.274101	-0.510352	0.0350072	0.942847	-0.445145	0.0638448	0.446842	-0.349683	0.141536	0.739117	-0.320598	0.17661	0.600971	no	0	LOC681224	mRNARGD2467645_1	Rat Genome Database	similar to cyclin D binding myb-like transcription factor 1
TC1700001817.rn.2	-0.408768	0.0914754	0.74307	-0.420596	0.0828517	0.473075	-0.166527	0.483932	0.984889	-0.375428	0.119917	0.555732	0.185602	0.435698	0.902044	-0.41964	0.0835223	0.487352	no	0	Hist1h2bk	NM_001109400	RefSeq	Rattus norvegicus histone cluster 1, H2bk (Hist1h2bk), mRNA.
TC0300003907.rn.2	-0.408453	0.159649	0.809969	-0.564061	0.0552487	0.418486	-0.850115	0.00515185	0.674067	-0.377768	0.192447	0.644223	-0.304263	0.291671	0.847189	-0.506077	0.0838205	0.487592	no	0	Grem1	NM_019282	RefSeq	Rattus norvegicus gremlin 1 (Grem1), mRNA.
TC0500002622.rn.2	-0.408424	0.0698777	0.720859	-0.421744	0.0616436	0.438008	-0.308273	0.166769	0.965338	-0.0562195	0.798173	0.948994	-0.11807	0.591865	0.935752	-0.100411	0.648228	0.893191	no	0	LOC100365008	NM_001271322	RefSeq	Rattus norvegicus rCG54858-like (LOC100365008), mRNA.
TC1400000543.rn.2	-0.407415	0.0871219	0.732993	-0.267334	0.255682	0.669837	-0.327193	0.166186	0.965338	-0.629682	0.0101705	0.245581	-0.327211	0.166164	0.761591	-0.136937	0.557586	0.854557	no	0	Tlr10	NM_001146035	RefSeq	Rattus norvegicus toll-like receptor 10 (Tlr10), mRNA.
TC0600000826.rn.2	-0.407198	0.123562	0.779202	-0.276956	0.290294	0.696325	-0.174376	0.50337	0.984889	-0.424071	0.10928	0.535953	-0.394185	0.135588	0.732431	-0.40501	0.125521	0.546331	no	0	RGD1560556	ENSRNOT00000032743	ENSEMBL	similar to C14orf25 protein [gene_biotype:protein_coding transcript_biotype:protein_coding]
TC0800001364.rn.2	-0.405683	0.125189	0.78012	-0.18194	0.485493	0.813036	-0.21052	0.420205	0.9808	-0.200762	0.441869	0.822254	-0.142133	0.585293	0.935752	-0.424318	0.109337	0.52575	no	0	LOC685501	mRNARGD2379524_1	Rat Genome Database	hypothetical protein LOC685501
TC0300004706.rn.2	-0.405614	0.00463647	0.386791	-0.246726	0.0738011	0.460184	-0.184305	0.177131	0.965338	-0.173018	0.204431	0.655235	-0.216078	0.115397	0.702842	-0.212538	0.121257	0.538536	no	0	Jph2	NM_001037974	RefSeq	Rattus norvegicus junctophilin 2 (Jph2), mRNA.
TC0800003008.rn.2	-0.404513	0.105464	0.7555	-0.177016	0.471603	0.806833	-0.617489	0.0159007	0.85677	0.0975517	0.69078	0.921209	-0.173623	0.480076	0.914706	-0.439595	0.0795621	0.483371	no	0	LOC102550445	mRNARGD7647001_1	Rat Genome Database	serine/arginine repetitive matrix protein 1-like
TC1300000743.rn.2	-0.4044	0.0767723	0.727224	-0.410593	0.0725642	0.458819	-0.228214	0.310176	0.976945	-0.174155	0.437182	0.82045	-0.35376	0.119578	0.704233	-0.396738	0.0822649	0.486392	no	0	LOC100911728	mRNARGD6491356_1	Rat Genome Database	40S ribosomal protein S27-like
TC0600001627.rn.2	-0.403655	0.1295	0.785626	0.0625238	0.811211	0.948816	0.339343	0.200216	0.967942	0.216116	0.411198	0.804622	-0.113605	0.66459	0.94789	0.078947	0.763011	0.933072	no	0	LOC691485	ENSRNOT00000017504	ENSEMBL	hypothetical protein LOC691485 [gene_biotype:protein_coding transcript_biotype:protein_coding]
TC0600000628.rn.2	-0.40353	0.0454922	0.707062	0.0803054	0.681923	0.901249	-0.106668	0.58654	0.991121	0.0633919	0.746183	0.936577	-0.0463003	0.813049	0.97132	-0.0425815	0.827808	0.95316	no	0	Sostdc1	NM_153737	RefSeq	Rattus norvegicus sclerostin domain containing 1 (Sostdc1), mRNA.
TC1700001830.rn.2	-0.40343	0.133649	0.790199	-0.636117	0.0209164	0.324992	-0.36361	0.175077	0.965338	-0.42808	0.112242	0.541903	0.161575	0.542299	0.925295	-0.596106	0.0296754	0.378316	no	0	HIST1H2BQ	ENSRNOT00000075811	ENSEMBL	Histone H2B
TC0200003928.rn.2	-0.403419	0.456051	0.916331	0.94376	0.086819	0.481604	0.0754889	0.888627	0.998757	-0.357626	0.508389	0.848973	0.644604	0.236662	0.817527	0.690656	0.205526	0.633045	no	0	Tdo2	NM_022403	RefSeq	Rattus norvegicus tryptophan 2,3-dioxygenase (Tdo2), mRNA.
TC1300000532.rn.2	-0.403352	0.0595576	0.720859	-0.507633	0.019468	0.320507	-0.215351	0.305229	0.975142	-0.357123	0.0934337	0.511608	-0.2591	0.218972	0.804744	-0.544652	0.0126947	0.311202	no	0	RGD1561635	ENSRNOT00000032135	ENSEMBL	Protein RGD1561635
TC0200002227.rn.2	-0.403323	0.0482493	0.719447	-0.166715	0.402789	0.77551	-0.260847	0.193855	0.967942	-0.240866	0.229379	0.674865	0.210039	0.29333	0.847189	0.203037	0.309456	0.712859	no	0	Dkk2	NM_001106472	RefSeq	Rattus norvegicus dickkopf WNT signaling pathway inhibitor 2 (Dkk2), mRNA.
TC0600000403.rn.2	-0.403258	0.117463	0.77405	-0.438714	0.0895923	0.485894	-0.290265	0.255602	0.967942	0.0848121	0.737506	0.934453	-0.406628	0.114539	0.702842	-0.379913	0.139437	0.55979	no	0	Matn3	NM_001108013	RefSeq	Rattus norvegicus matrilin 3 (Matn3), mRNA.
TC0900002208.rn.2	-0.403244	0.203004	0.830619	0.356193	0.259534	0.674224	-0.294077	0.350459	0.976945	0.173841	0.579365	0.879438	-0.32216	0.307003	0.848715	0.286974	0.362069	0.748058	no	0	March4	ENSRNOT00000022076	ENSEMBL	membrane-associated ring finger (C3HC4) 4, E3 ubiquitin protein ligase [gene_biotype:protein_coding transcript_biotype:protein_coding]
TC1600001395.rn.2	-0.403054	0.0933726	0.743796	-0.485042	0.0454102	0.400018	-0.350777	0.1422	0.965338	-0.302086	0.204381	0.655235	-0.242605	0.306006	0.848715	-0.196171	0.406553	0.77581	no	0	Mk1	NM_134399	RefSeq	Rattus norvegicus Mk1 protein (Mk1), mRNA.
TC1000000823.rn.2	-0.402922	0.0566735	0.720859	-0.276333	0.184861	0.605073	-0.298294	0.153222	0.965338	-0.193195	0.350672	0.767042	0.000213674	0.999171	0.999629	-0.150638	0.465652	0.80477	no	0	Tekt3	NM_001024739	RefSeq	Rattus norvegicus tektin 3 (Tekt3), mRNA.
TC0200003099.rn.2	-0.402816	0.0107373	0.468636	-0.272108	0.0769014	0.464683	-0.16648	0.272082	0.967942	-0.172361	0.255813	0.702243	-0.119338	0.429085	0.899534	-0.189865	0.211598	0.640481	no	0	LOC102546845	mRNARGD7714135_1	Rat Genome Database	uncharacterized LOC102546845
TC0300000496.rn.2	-0.402749	0.187042	0.826112	0.872533	0.00624832	0.215182	0.075478	0.802256	0.998757	-0.33276	0.273688	0.713895	0.533795	0.0832849	0.641085	0.406408	0.183171	0.609318	no	0	Kynu	NM_053902	RefSeq	Rattus norvegicus kynureninase (Kynu), mRNA.
TC1200000233.rn.2	-0.402737	0.0490903	0.720859	-0.263823	0.190024	0.609468	-0.290692	0.149851	0.965338	-0.508492	0.0145079	0.273577	-0.217138	0.278774	0.843545	-0.231427	0.248918	0.669283	no	0	Zfp316	NM_001107121	RefSeq	Rattus norvegicus zinc finger protein 316 (Zfp316), mRNA.
TC1300002266.rn.2	-0.402524	0.0476049	0.716552	-0.259938	0.193181	0.612302	-0.119716	0.544945	0.989643	-0.329081	0.102034	0.526984	-0.429448	0.0352809	0.522052	-0.349286	0.0834218	0.487352	no	0	Cd46	NM_019190	RefSeq	Rattus norvegicus CD46 molecule, complement regulatory protein (Cd46), mRNA.
TC0100004069.rn.2	-0.402476	0.126651	0.783107	-0.0697886	0.787589	0.940467	-0.291464	0.264698	0.967942	-0.166967	0.52024	0.855273	-0.523599	0.0495276	0.572119	-0.0311987	0.904082	0.973675	no	0	Ect2l	ENSRNOT00000061754	ENSEMBL	epithelial cell transforming sequence 2 oncogene-like
TC0700000669.rn.2	-0.401921	0.0748719	0.725628	-0.549881	0.0168618	0.3054	-0.261683	0.239712	0.967942	-0.279282	0.210211	0.658697	-0.576523	0.0125798	0.385019	-0.343869	0.125133	0.545899	no	0	Csrp2	NM_177425	RefSeq	Rattus norvegicus cysteine and glycine-rich protein 2 (Csrp2), mRNA.
TC0600003314.rn.2	-0.401667	0.071722	0.721079	-0.321333	0.146161	0.565783	-0.274013	0.213298	0.967942	-0.434182	0.0525074	0.416712	-0.611844	0.00775225	0.335404	-0.338224	0.126749	0.547127	no	0	LOC100911906	mRNARGD6490302_1	Rat Genome Database	uncharacterized LOC100911906
TC1100000380.rn.2	-0.401394	0.0492829	0.720859	-0.0819195	0.679801	0.900147	-0.200608	0.315221	0.976945	0.146183	0.462668	0.829054	-0.0877522	0.658462	0.94789	-0.134659	0.498423	0.823673	no	0	LOC681177	mRNARGD7695243_1	Rat Genome Database	similar to GTPase activating protein testicular GAP1
TC1600000461.rn.2	-0.400577	0.168712	0.816889	-0.312691	0.279988	0.688964	-0.550534	0.0616766	0.965338	-0.214726	0.456075	0.827795	-0.0190835	0.946967	0.99532	-0.185141	0.520013	0.835705	no	0	Sap30	ENSRNOT00000017652	ENSEMBL	Sin3A-associated protein [gene_biotype:protein_coding transcript_biotype:protein_coding]
TC0700000937.rn.2	-0.400253	0.0668037	0.720859	-0.256551	0.233095	0.650166	-0.295429	0.171179	0.965338	-0.197482	0.356594	0.770182	-0.118547	0.578437	0.934691	-0.512078	0.0209077	0.347597	no	0	RGD1562404	mRNARGD2381907_1	Rat Genome Database	ENCODES a protein that exhibits RNA binding (inferred) AND INTERACTS WITH cisplatin (ortholog) AND genistein (ortholog)
TC1000000457.rn.2	-0.399863	0.122171	0.778483	-0.268718	0.294172	0.699255	-0.330646	0.198665	0.967942	-0.522431	0.0460396	0.400904	-0.642525	0.0155881	0.404839	-0.316689	0.217815	0.645578	no	0	Timd4	ENSRNOT00000059448	ENSEMBL	T-cell immunoglobulin and mucin domain containing 4 [gene_biotype:protein_coding transcript_biotype:protein_coding]
TC1200001341.rn.2	-0.399841	0.0352218	0.674978	-0.423629	0.0262565	0.345652	-0.362139	0.0550661	0.965338	-0.288246	0.123017	0.562093	-0.242491	0.192182	0.782159	-0.266939	0.152196	0.573133	no	0	Srrm3	NM_001277394	RefSeq	Rattus norvegicus serine/arginine repetitive matrix 3 (Srrm3), mRNA.
TC0100001571.rn.2	-0.399643	0.137736	0.795652	-0.0128363	0.961336	0.988465	-0.243217	0.361361	0.976945	-0.217214	0.414375	0.805419	-0.344213	0.199202	0.786375	-0.355337	0.185419	0.611948	no	0	Gas2	NM_001127504	RefSeq	Rattus norvegicus growth arrest-specific 2 (Gas2), mRNA.
TC0100007596.rn.2	-0.399252	0.0575983	0.720859	0.182644	0.374813	0.759854	-0.311649	0.134218	0.965338	-0.0999738	0.625681	0.897949	0.294077	0.156833	0.751865	-0.00691757	0.973025	0.992201	no	0	Ifit1lb	ENSRNOT00000054756	ENSEMBL	Protein Ifit1lb
TC1000003110.rn.2	-0.399056	0.188928	0.826112	-0.393628	0.194861	0.61269	-0.493466	0.106589	0.965338	-0.299602	0.321238	0.749648	-0.539496	0.0787998	0.636168	-0.0999179	0.739134	0.926846	no	0	Slc2a4	NM_012751	RefSeq	Rattus norvegicus solute carrier family 2 (facilitated glucose transporter), member 4 (Slc2a4), mRNA.
TC1900000692.rn.2	-0.398453	0.0190811	0.584999	0.0674995	0.679171	0.900008	-0.0349391	0.830323	0.998757	-0.175691	0.285234	0.723331	-0.10432	0.523432	0.921581	-0.250812	0.130456	0.549903	no	0	LOC102548265	mRNARGD7718758_1	Rat Genome Database	uncharacterized LOC102548265
TC1500001735.rn.2	-0.398361	0.0336595	0.669906	-0.105433	0.561636	0.854851	-0.38923	0.0376623	0.942847	-0.138265	0.447391	0.824833	-0.242875	0.185909	0.777656	-0.116685	0.520878	0.83611	no	0	Mcpt10	NM_017146	RefSeq	Rattus norvegicus mast cell protease 10 (Mcpt10), mRNA.
TC1100001957.rn.2	-0.398018	0.0675539	0.720859	-0.0345101	0.870876	0.965676	-0.177537	0.405401	0.97757	-0.670318	0.0031523	0.175941	-0.318817	0.139601	0.736865	-0.230084	0.2826	0.692778	no	0	B3gnt5	NM_053932	RefSeq	Rattus norvegicus UDP-GlcNAc:betaGal beta-1,3-N-acetylglucosaminyltransferase 5 (B3gnt5), mRNA.
TC0200004288.rn.2	-0.397151	0.0841086	0.732398	-0.0773485	0.730975	0.917837	0.10387	0.644517	0.994376	-0.110137	0.624748	0.897949	0.0526319	0.81493	0.97132	-0.236739	0.296197	0.701587	no	0	Phgdh	NM_031620	RefSeq	Rattus norvegicus phosphoglycerate dehydrogenase (Phgdh), mRNA.
TC0800003365.rn.2	-0.397068	0.174293	0.819627	-0.422383	0.149145	0.567339	-0.596842	0.0446311	0.964513	-0.186246	0.519454	0.854876	-0.187471	0.516727	0.920572	-0.447598	0.127061	0.547405	no	0	Fam212a	NM_001108187	RefSeq	Rattus norvegicus family with sequence similarity 212, member A (Fam212a), mRNA.
TC1000004239.rn.2	-0.395826	0.0584718	0.720859	-0.107812	0.597149	0.872422	-0.207747	0.311227	0.976945	0.273323	0.185197	0.635697	-0.462427	0.0285317	0.486342	-0.460066	0.0292956	0.375394	no	0	LOC102551433	mRNARGD7618937_1	Rat Genome Database	uncharacterized LOC102551433
TC1700001487.rn.2	-0.395794	0.0308863	0.655234	-0.519376	0.00565435	0.209051	-0.330616	0.0684877	0.965338	-0.39887	0.0296924	0.351972	-0.534695	0.00451532	0.280867	-0.177901	0.318365	0.719287	no	0	Cap2	NM_053874	RefSeq	Rattus norvegicus CAP, adenylate cyclase-associated protein, 2 (yeast) (Cap2), mRNA.
TC0100001106.rn.2	-0.394825	0.231676	0.841228	-0.439499	0.184174	0.604268	-0.395413	0.230997	0.967942	-0.248613	0.448429	0.825534	-0.950709	0.00601132	0.296418	-0.0668663	0.837804	0.956165	no	0	Cyp2f4	NM_019303	RefSeq	Rattus norvegicus cytochrome P450, family 2, subfamily f, polypeptide 4 (Cyp2f4), mRNA.
TC0200001612.rn.2	-0.394727	0.0988568	0.752553	-0.390892	0.102045	0.503137	-0.29396	0.214876	0.967942	-0.0237279	0.919329	0.979134	-0.176262	0.453727	0.908925	-0.405891	0.0900459	0.49622	no	0	S100a13	NM_001191607	RefSeq	Rattus norvegicus S100 calcium binding protein A13 (S100a13), mRNA.
TC0500002062.rn.2	-0.394367	0.222032	0.833801	-0.263019	0.412494	0.780824	0.12023	0.706829	0.997625	0.122838	0.700787	0.924134	-0.109929	0.730881	0.959581	0.202582	0.527057	0.8399	no	0	Tmem52	ENSRNOT00000022286	ENSEMBL	transmembrane protein 52 [gene_biotype:protein_coding transcript_biotype:protein_coding]
TC0300000347.rn.2	-0.392547	0.280848	0.8617	-0.693546	0.0612652	0.438008	-0.16935	0.639369	0.994376	-0.046867	0.896664	0.974142	-0.689688	0.0626464	0.595662	-0.470426	0.197914	0.622694	no	0	LOC100361705	ENSRNOT00000048351	ENSEMBL	rCG64259-like [gene_biotype:protein_coding transcript_biotype:protein_coding]
TC0100003914.rn.2	-0.392421	0.0961738	0.748136	-0.522562	0.0291287	0.350901	-0.338484	0.14914	0.965338	0.0684042	0.767248	0.942452	-0.157677	0.496305	0.917103	-0.00740987	0.974406	0.992201	no	0	Nanos1	ENSRNOT00000036203	ENSEMBL	nanos homolog 1 (Drosophila) [gene_biotype:protein_coding transcript_biotype:protein_coding]
TC1600002047.rn.2	-0.391261	0.0063295	0.417	-0.303963	0.0302311	0.356477	-0.226692	0.100748	0.965338	-0.0950827	0.483903	0.839838	-0.167929	0.21987	0.805526	-0.178229	0.193501	0.619224	no	0	Carkd	NM_001108402	RefSeq	Rattus norvegicus carbohydrate kinase domain containing (Carkd), mRNA.
TC0100004458.rn.2	-0.39125	0.519205	0.926742	1.53313	0.0154214	0.300702	-0.0140428	0.981485	0.998757	0.738381	0.227475	0.673902	0.496022	0.414709	0.894688	0.991969	0.107946	0.523477	no	0	Plg	NM_053491	RefSeq	Rattus norvegicus plasminogen (Plg), mRNA.
TC1000003650.rn.2	-0.391014	0.0378755	0.691104	-0.57495	0.00317687	0.172871	-0.258511	0.16221	0.965338	-0.209578	0.254789	0.701268	-0.17665	0.335762	0.859309	-0.505889	0.00848515	0.289832	no	0	Atp5g1	NM_017311	RefSeq	Rattus norvegicus ATP synthase, H+ transporting, mitochondrial Fo complex, subunit C1 (subunit 9) (Atp5g1), mRNA.
TC0100002936.rn.2	-0.390977	0.12375	0.779202	-0.62867	0.0159419	0.303621	-0.4428	0.0827894	0.965338	0.0793249	0.750697	0.938178	-0.0445717	0.858239	0.981268	-0.515231	0.0451784	0.416573	no	0	ENSMUSG00000098859	MTA_TR0700007631.mm	MTA2Rn6	KCNQ1 overlapping transcript 1 conserved region 2
TC0900000199.rn.2	-0.390922	0.0935667	0.743796	0.0419611	0.854141	0.961023	-0.275866	0.231743	0.967942	0.0532866	0.815436	0.953241	-0.259272	0.260442	0.832621	-0.393738	0.0913249	0.498244	no	0	LOC102555622	mRNARGD7598403_1	Rat Genome Database	CCR4-NOT transcription complex subunit 3-like
TC0800002678.rn.2	-0.390813	0.0702904	0.720859	-0.114683	0.586889	0.867395	0.0121261	0.954084	0.998757	-0.199655	0.346342	0.765925	-0.107714	0.609723	0.937656	0.0201117	0.923923	0.978368	no	0	Senp8	NM_001012355	RefSeq	Rattus norvegicus SUMO/sentrin peptidase family member, NEDD8 specific (Senp8), mRNA.
TC1100001741.rn.2	-0.390788	0.0138248	0.514912	-0.467711	0.00380921	0.180232	-0.170033	0.266305	0.967942	-0.249344	0.106697	0.534087	-0.124828	0.412457	0.894688	-0.454019	0.0048274	0.253154	no	0	LOC100359498	mRNARGD2726489_1	Rat Genome Database	INTERACTS WITH 17beta-estradiol (ortholog) AND 3 3' 4 4'-tetrachlorobiphenyl (ortholog) AND cobalt dichloride (ortholog)
TC1200000644.rn.2	-0.390176	0.160152	0.811084	0.122273	0.655504	0.891007	-0.392187	0.158071	0.965338	-0.572966	0.0424634	0.394322	-0.251889	0.360389	0.871659	-0.451352	0.105912	0.522151	no	0	NONMMUG033727	MTA_TR0500011328.mm	MTA2Rn6	Non-coding transcript identified by NONCODE: Exonic
TC0500001031.rn.2	-0.390043	0.0483191	0.719613	-0.47565	0.0175174	0.31078	-0.262717	0.176611	0.965338	-0.304665	0.118813	0.55273	-0.161966	0.400807	0.892761	-0.537627	0.00791024	0.279594	no	0	LOC100362298	ENSRNOT00000048495	ENSEMBL	ribosomal protein S18-like [gene_biotype:protein_coding transcript_biotype:protein_coding]
TC1800001247.rn.2	-0.389908	0.0938187	0.743796	-0.508262	0.0312668	0.36283	-0.421978	0.070754	0.965338	-0.506942	0.0316788	0.358854	-0.196372	0.39127	0.890831	-0.604936	0.0114513	0.305472	no	0	Mzb1	NM_001024240	RefSeq	Rattus norvegicus marginal zone B and B1 cell-specific protein (Mzb1), mRNA.
TC2000000217.rn.2	-0.389858	0.0703008	0.720859	-0.484348	0.0264063	0.346118	-0.229662	0.278591	0.967942	-0.233928	0.269919	0.710898	-0.170326	0.419811	0.895737	-0.562938	0.0107979	0.303013	no	0	Rps18	NM_213557	RefSeq	Rattus norvegicus ribosomal protein S18 (Rps18), mRNA.
TC1700000676.rn.2	-0.389531	0.153989	0.808875	-0.419343	0.125759	0.534896	-0.228993	0.397283	0.97757	-0.511026	0.0642548	0.447859	0.0592299	0.825828	0.97532	-0.548884	0.0477124	0.424448	no	0	---	ENSRNOT00000074717	ENSEMBL	Histone H2A
TC1200000846.rn.2	-0.388188	0.0260057	0.625031	-0.387476	0.0262608	0.345652	-0.365313	0.035417	0.942847	-0.0490682	0.770236	0.942466	-0.153827	0.362571	0.872484	-0.252184	0.139583	0.55979	no	0	Myo18b	ENSRNOT00000070961	ENSEMBL	myosin XVIIIb [gene_biotype:protein_coding transcript_biotype:protein_coding]
TC0100003222.rn.2	-0.387701	0.0826679	0.732398	-0.133021	0.543502	0.843643	-0.17452	0.42634	0.982419	-0.374193	0.0934468	0.511608	-0.0298245	0.891367	0.985789	-0.107744	0.622327	0.88109	no	0	Ms4a4c	NM_001106339	RefSeq	Rattus norvegicus membrane-spanning 4-domains, subfamily A, member 4C (Ms4a4c), mRNA.
TC0700002335.rn.2	-0.386379	0.0690193	0.720859	-0.564303	0.00968402	0.253669	-0.296914	0.158128	0.965338	-0.235937	0.259444	0.705411	-0.0410156	0.843138	0.979211	-0.599264	0.00631808	0.264476	no	0	RGD1563124	ENSRNOT00000047587	ENSEMBL	similar to 40S ribosomal protein S20 [gene_biotype:protein_coding transcript_biotype:protein_coding]
TC0800001954.rn.2	-0.385971	0.0332838	0.668965	-0.49885	0.00706992	0.225967	-0.045084	0.796974	0.998757	-0.127335	0.469001	0.832416	-0.242887	0.171572	0.766523	-0.432783	0.0179289	0.336607	no	0	RGD1561795	NM_001109289	RefSeq	Rattus norvegicus similar to RIKEN cDNA 1700012B09 (RGD1561795), mRNA.
TC0100006694.rn.2	-0.38582	0.00854135	0.452667	-0.149812	0.285684	0.693044	-0.369102	0.0115231	0.809097	-0.438544	0.00319884	0.175941	-0.172548	0.220098	0.805894	-0.302861	0.0353214	0.391468	no	0	2001-09-01	NM_001012460	RefSeq	Rattus norvegicus septin 1 (Sept1), mRNA.
TC1100001824.rn.2	-0.385558	0.0634373	0.720859	-0.178867	0.379495	0.762386	-0.251367	0.219388	0.967942	-0.0324302	0.87269	0.967078	-0.224059	0.272524	0.839407	-0.210167	0.302845	0.707402	no	0	Hrasls	NM_001105871	RefSeq	Rattus norvegicus HRAS-like suppressor (Hrasls), mRNA.
TC1800001138.rn.2	-0.384774	0.147153	0.803824	-0.333184	0.207593	0.624716	-0.645994	0.0178388	0.874942	-0.334697	0.205585	0.655235	-0.225281	0.391099	0.890831	-0.211138	0.42121	0.783689	no	0	Celf4	NM_001107400	RefSeq	Rattus norvegicus CUGBP, Elav-like family member 4 (Celf4), mRNA.
TC0200004281.rn.2	-0.384481	0.0295813	0.643377	-0.0826051	0.628532	0.885137	-0.149822	0.382144	0.977021	-0.350642	0.0459677	0.400904	-0.0902981	0.597036	0.937348	0.00728767	0.965895	0.989613	no	0	Pde4dip	NM_022382	RefSeq	Rattus norvegicus phosphodiesterase 4D interacting protein (Pde4dip), mRNA.
TC1900000305.rn.2	-0.384165	0.0391752	0.697689	-0.257001	0.160307	0.579314	-0.193802	0.286636	0.970279	-0.186693	0.304387	0.738548	-0.122189	0.499507	0.918224	-0.321393	0.0815745	0.485277	no	0	Ddx39a	NM_053563	RefSeq	Rattus norvegicus DEAD (Asp-Glu-Ala-Asp) box polypeptide 39A (Ddx39a), mRNA.
TC0400002305.rn.2	-0.384154	0.125523	0.781253	-0.105626	0.668494	0.894891	-0.37265	0.136846	0.965338	-0.496575	0.0502433	0.411707	-0.324682	0.193156	0.782159	-0.0809907	0.74251	0.927308	no	0	LOC102553221	mRNARGD7634174_1	Rat Genome Database	MLV-related proviral Env polyprotein-like
TC0400000664.rn.2	-0.384059	0.0154984	0.52939	-0.387878	0.0145841	0.295333	-0.190212	0.215225	0.967942	-0.345568	0.0281252	0.343303	-0.433584	0.00689078	0.318445	-0.297676	0.0563248	0.43719	no	0	Fmc1	NM_001037795	RefSeq	Rattus norvegicus formation of mitochondrial complexes 1 homolog (S. cerevisiae) (Fmc1), mRNA.
TC0100005927.rn.2	-0.383598	0.0550611	0.720859	-0.280047	0.156034	0.574896	-0.495943	0.0147987	0.85677	-0.158677	0.416755	0.807057	-0.358737	0.0718391	0.621485	-0.386946	0.0530847	0.433264	no	0	Saxo2	NM_001106277	RefSeq	Rattus norvegicus stabilizer of axonemal microtubules 2 (Saxo2), mRNA.
TC0X00001476.rn.2	-0.383118	0.100291	0.75401	-0.183517	0.423897	0.786741	-0.0820656	0.719605	0.997758	-0.287302	0.213744	0.662252	-0.497369	0.0352622	0.522052	-0.167578	0.464898	0.804372	no	0	RGD1560784	ENSRNOT00000049864	ENSEMBL	similar to RIKEN cDNA B630019K06 [gene_biotype:protein_coding transcript_biotype:protein_coding]
TC0500001023.rn.2	-0.38306	0.07443	0.725149	-0.546459	0.012897	0.283916	-0.298877	0.160068	0.965338	-0.307901	0.148188	0.596199	-0.150439	0.474594	0.913827	-0.536022	0.0145589	0.322192	no	0	LOC100912024	ENSRNOT00000046475	ENSEMBL	uncharacterized LOC100912024 [gene_biotype:protein_coding transcript_biotype:protein_coding]
TC0100005068.rn.2	-0.382979	0.0312564	0.659216	-0.137147	0.426442	0.786741	-0.19877	0.251513	0.967942	-0.0203426	0.905658	0.974944	-0.0505858	0.768336	0.966164	-0.111181	0.518427	0.835101	no	0	Ifnl3	ENSRNOT00000035328	ENSEMBL	interferon, lambda 3 [gene_biotype:protein_coding transcript_biotype:protein_coding]
TC0300000495.rn.2	-0.382791	0.109008	0.759515	-0.187749	0.425036	0.786741	-0.336314	0.157301	0.965338	-0.503067	0.0376986	0.376841	-0.373839	0.117218	0.702975	-0.182071	0.439043	0.793869	no	0	LOC102551298	mRNARGD7732176_1	Rat Genome Database	MLV-related proviral Env polyprotein-like
TC0100002042.rn.2	-0.382564	0.1968	0.827349	-0.0739265	0.800679	0.945065	-0.108053	0.712268	0.997625	-0.711205	0.0197515	0.302449	-0.08315	0.776463	0.966769	0.0429485	0.883352	0.967983	no	0	Rab30	NM_001015012	RefSeq	Rattus norvegicus RAB30, member RAS oncogene family (Rab30), mRNA.
TC2000000860.rn.2	-0.381961	0.0196378	0.588071	-0.17607	0.266633	0.678495	-0.297735	0.0646834	0.965338	-0.207323	0.192435	0.644223	-0.458087	0.00592108	0.296418	-0.426455	0.0098662	0.29914	no	0	Bend3	ENSRNOT00000071494	ENSEMBL	BEN domain containing 3 [gene_biotype:protein_coding transcript_biotype:protein_coding]
TC1200000733.rn.2	-0.381633	0.0765394	0.727224	-0.143279	0.497363	0.81923	0.185152	0.381597	0.977021	-0.205681	0.331714	0.75483	0.207404	0.327738	0.855402	-0.00287145	0.989111	0.996883	no	0	Rfc5	NM_001107146	RefSeq	Rattus norvegicus replication factor C (activator 1) 5 (Rfc5), mRNA.
TC1100001570.rn.2	-0.381094	0.12896	0.785088	-0.0132699	0.957096	0.987832	-0.582838	0.0231171	0.906751	-0.47921	0.0586765	0.434597	-0.276315	0.267073	0.837184	-0.494344	0.0515263	0.429302	no	0	Btla	NM_213630	RefSeq	Rattus norvegicus B and T lymphocyte associated (Btla), mRNA.
TC1300000559.rn.2	-0.380743	0.0590209	0.720859	-0.437426	0.0314441	0.36283	-0.124991	0.525473	0.986886	-0.160706	0.415215	0.805937	-0.149496	0.448194	0.907151	-0.250732	0.206867	0.634535	no	0	Angptl1	NM_001109383	RefSeq	Rattus norvegicus angiopoietin-like 1 (Angptl1), mRNA.
TC1900000696.rn.2	-0.38029	0.248482	0.84599	-0.0191809	0.953115	0.987396	0.228543	0.485174	0.984889	0.00680281	0.983363	0.9976	-0.0803098	0.805628	0.970531	-0.333838	0.309917	0.712859	no	0	Hsd17b2	NM_024391	RefSeq	Rattus norvegicus hydroxysteroid (17-beta) dehydrogenase 2 (Hsd17b2), mRNA.
TC1700000648.rn.2	-0.380211	0.138508	0.796506	-0.55488	0.0336865	0.371256	-0.275906	0.278645	0.967942	-0.563049	0.0313191	0.358497	0.150084	0.553181	0.927128	-0.598344	0.0227169	0.351165	no	0	LOC684819	mRNARGD7552220_1	Rat Genome Database	ENCODES a protein that exhibits DNA binding (inferred) AND protein heterodimerization activity (inferred) AND INVOLVED IN nucleosome assembly (inferred) AND FOUND IN nucleosome (inferred) AND nucleus (inferred) AND INTERACTS WITH amiodarone (ortholog) AND cobalt dichloride (ortholog) AND mercury atom (ortholog)
TC1500001960.rn.2	-0.380126	0.0578297	0.720859	-0.233833	0.235372	0.651968	0.024206	0.901203	0.998757	-0.274139	0.165821	0.613022	-0.647047	0.00204517	0.203435	-0.375246	0.0609458	0.445189	no	0	Adam28	NM_181693	RefSeq	Rattus norvegicus ADAM metallopeptidase domain 28 (Adam28), mRNA.
TC0100006030.rn.2	-0.378667	0.120143	0.77405	0.131725	0.582732	0.865423	-0.221437	0.35769	0.976945	-0.4811	0.050761	0.412187	-0.299679	0.215611	0.800615	-0.227173	0.345533	0.739993	no	0	Ccdc83	ENSRNOT00000029219	ENSEMBL	Protein LOC100912860
TC0300002820.rn.2	-0.378312	0.0085175	0.452667	-0.379885	0.00827348	0.23888	-0.159849	0.245881	0.967942	-0.402727	0.0053915	0.196438	-0.102608	0.453661	0.908925	-0.340376	0.0168728	0.332432	no	0	LOC686066	ENSRNOT00000040570	ENSEMBL	similar to 60S ribosomal protein L38 [gene_biotype:protein_coding transcript_biotype:protein_coding]
TC1700000638.rn.2	-0.378269	0.116607	0.77286	-0.608668	0.0140356	0.294046	-0.219511	0.356608	0.976945	-0.110487	0.641056	0.9037	0.0984006	0.677876	0.950189	-0.439042	0.0703012	0.461455	no	0	Hist3h3	ENSRNOT00000072019	ENSEMBL	histone cluster 1, H2ai-like1 [gene_biotype:protein_coding transcript_biotype:protein_coding]
TC1000001950.rn.2	-0.377922	0.148783	0.804303	-0.104605	0.685099	0.902641	-0.147757	0.56726	0.989643	0.00601183	0.981384	0.997244	-0.346679	0.184265	0.776731	-0.189156	0.464638	0.804144	no	0	Smim5	NM_001163002	RefSeq	Rattus norvegicus small integral membrane protein 5 (Smim5), transcript variant 2, mRNA.
TC1300002132.rn.2	-0.377825	0.0863598	0.732398	-0.090782	0.673892	0.898049	-0.211683	0.329312	0.976945	0.004127	0.984717	0.997644	-0.382158	0.0829664	0.640536	-0.0769151	0.72134	0.922066	no	0	Mark1	NM_053947	RefSeq	Rattus norvegicus MAP/microtubule affinity-regulating kinase 1 (Mark1), mRNA.
TC0700001879.rn.2	-0.377732	0.0924091	0.74307	-0.0982057	0.655333	0.891007	-0.0292031	0.894259	0.998757	0.324468	0.146085	0.594351	-0.141305	0.521372	0.921581	-0.263866	0.234696	0.657937	no	0	Krt86	NM_001008810	RefSeq	Rattus norvegicus keratin 86, type II (Krt86), mRNA.
TC1100001574.rn.2	-0.377387	0.0257125	0.623849	-0.284587	0.0874758	0.483187	-0.20391	0.21591	0.967942	-0.119424	0.465227	0.830197	-0.196674	0.232277	0.815794	-0.179708	0.274224	0.687183	no	0	Ccdc80	NM_022543	RefSeq	Rattus norvegicus coiled-coil domain containing 80 (Ccdc80), mRNA.
TC0100004555.rn.2	-0.377287	0.104727	0.75401	-0.349702	0.131589	0.545994	-0.302034	0.190897	0.967942	-0.584157	0.0143787	0.273434	-0.223578	0.330149	0.856725	-0.176341	0.441218	0.795047	no	0	Thbs2	NM_001169138	RefSeq	Rattus norvegicus thrombospondin 2 (Thbs2), mRNA.
TC0800002580.rn.2	-0.376852	0.0634311	0.720859	-0.259914	0.194442	0.61269	0.10936	0.581157	0.990651	0.0936832	0.636285	0.901297	0.0887757	0.654006	0.94789	0.217833	0.275031	0.687214	no	0	Cib2	NM_001015010	RefSeq	Rattus norvegicus calcium and integrin binding family member 2 (Cib2), mRNA.
TC0100006653.rn.2	-0.376247	0.0500084	0.720859	-0.193722	0.302647	0.705246	-0.323764	0.0893349	0.965338	-0.394225	0.0405635	0.386568	-0.335703	0.0786161	0.635502	-0.405818	0.0353453	0.391468	no	0	Cd19	NM_001013237	RefSeq	Rattus norvegicus CD19 molecule (Cd19), mRNA.
TC0100004990.rn.2	-0.375425	0.0149162	0.517732	-0.217413	0.146537	0.565783	-0.316223	0.0378637	0.942847	-0.304166	0.0453017	0.400327	-0.100445	0.497003	0.917107	-0.204771	0.170728	0.594069	no	0	Erf	NM_001170335	RefSeq	Rattus norvegicus Ets2 repressor factor (Erf), mRNA.
TC1600000857.rn.2	-0.375415	0.188734	0.826112	-0.19482	0.491082	0.815564	0.0658189	0.815469	0.998757	-0.20399	0.47106	0.834264	0.0724724	0.797221	0.96937	-0.0936268	0.740013	0.926846	no	0	Gins4	NM_001030027	RefSeq	Rattus norvegicus GINS complex subunit 4 (Sld5 homolog) (Gins4), mRNA.
TC0100000373.rn.2	-0.375413	0.102928	0.75401	-0.0790812	0.726169	0.916049	0.0607571	0.787794	0.998757	-0.0319966	0.887228	0.97104	-0.194235	0.391864	0.890831	-0.164871	0.466664	0.805006	no	0	Ube2ql1	NM_001145163	RefSeq	Rattus norvegicus ubiquitin-conjugating enzyme E2Q family-like 1 (Ube2ql1), mRNA.
TC1000004365.rn.2	-0.375274	0.143811	0.800736	0.119814	0.63584	0.887971	-0.160543	0.526316	0.986886	-0.297396	0.243899	0.688611	-0.0364992	0.885128	0.985052	0.0787813	0.755303	0.930767	no	0	LOC257650	NM_147142	RefSeq	Rattus norvegicus hippyragranin (LOC257650), mRNA.
TC1000000865.rn.2	-0.37505	0.119133	0.77405	-0.265142	0.26623	0.678462	-0.0334828	0.887318	0.998757	0.181102	0.445362	0.823629	-0.176921	0.455849	0.909075	0.00720096	0.975685	0.992201	no	0	Myh13	Myh13.aSep08	Ace View	myosin, heavy chain 13, skeletal muscle
TC2000000356.rn.2	-0.374746	0.11594	0.770685	-0.283843	0.230096	0.647169	-0.360752	0.129679	0.965338	-0.393957	0.0990481	0.524366	-0.446521	0.0630188	0.596945	-0.190159	0.418619	0.782295	no	0	Ubash3a	NM_001107620	RefSeq	Rattus norvegicus ubiquitin associated and SH3 domain containing, A (Ubash3a), mRNA.
TC1600000391.rn.2	-0.374597	0.0829087	0.732398	-0.666826	0.0031493	0.172116	-0.219956	0.301427	0.973241	-0.30547	0.154254	0.602541	-0.530694	0.0161905	0.410015	-0.202152	0.341649	0.736928	no	0	Cpe	NM_013128	RefSeq	Rattus norvegicus carboxypeptidase E (Cpe), mRNA.
TC0400003882.rn.2	-0.374437	0.0723665	0.721307	0.0034314	0.986536	0.996199	-0.0281398	0.889945	0.998757	-0.0605098	0.766166	0.942452	-0.115174	0.572025	0.932242	-0.171258	0.402144	0.774394	no	0	Ly49s6	NM_001009488	RefSeq	Rattus norvegicus Ly49 stimulatory receptor 6 (Ly49s6), mRNA.
TC0100005077.rn.2	-0.374094	0.141242	0.797429	-0.173099	0.490488	0.814934	-0.159374	0.525293	0.986886	0.0230281	0.926653	0.982542	-0.0474134	0.849702	0.980942	-0.390933	0.124747	0.545152	no	0	Nccrp1	mRNARGD4120892_1	Rat Genome Database	INVOLVED IN positive regulation of cell proliferation (ortholog) AND FOUND IN cytoplasm (ortholog) AND extracellular vesicular exosome (ortholog) AND INTERACTS WITH paracetamol (ortholog)
TC0900001501.rn.2	-0.373978	0.0764391	0.727224	-0.411153	0.0525492	0.415091	-0.276842	0.185013	0.967942	-0.149663	0.469489	0.832836	-0.264714	0.204503	0.793234	-0.103701	0.615522	0.877323	no	0	Kif6	ENSRNOT00000015584	ENSEMBL	kinesin family member 6 [gene_biotype:protein_coding transcript_biotype:protein_coding]
TC2000001813.rn.2	-0.373105	0.0511845	0.720859	-0.281892	0.135918	0.551094	-0.168914	0.366445	0.976945	-0.040789	0.826368	0.956433	-0.352571	0.0645882	0.603225	-0.165114	0.377195	0.756636	no	0	RGD1560386	RGD1560386.aSep08	Ace View	similar to novel protein
TC0200005002.rn.2	-0.372905	0.045118	0.707062	-0.317326	0.0856373	0.478086	-0.156255	0.389351	0.97757	-0.135696	0.454124	0.827742	-0.32517	0.0784998	0.634969	-0.148019	0.414566	0.780406	no	0	Bnipl	NM_001128187	RefSeq	Rattus norvegicus BCL2/adenovirus E1B 19kD interacting protein like (Bnipl), mRNA.
TC1700000647.rn.2	-0.372442	0.22313	0.83488	-0.335673	0.271217	0.682263	-0.0581376	0.847535	0.998757	-0.363704	0.233938	0.680237	0.336931	0.269457	0.838602	-0.345234	0.25805	0.676473	no	0	Hist1h2an	NM_001107354	RefSeq	Rattus norvegicus histone cluster 1, H2an (Hist1h2an), mRNA.
TC0500004202.rn.2	-0.372432	0.0654096	0.720859	-0.134838	0.495162	0.818291	0.0246404	0.900464	0.998757	-0.41783	0.0399786	0.384492	-0.0619524	0.753312	0.96429	-0.145975	0.460505	0.801515	no	0	Mmp23	NM_053606	RefSeq	Rattus norvegicus matrix metallopeptidase 23 (Mmp23), mRNA.
TC1200001097.rn.2	-0.371781	0.1281	0.785088	-0.406287	0.0974416	0.497215	-0.116363	0.628493	0.993316	0.434331	0.0772764	0.476194	-0.21916	0.364285	0.873533	-0.421164	0.0862542	0.489377	no	0	Nptx2	NM_001034199	RefSeq	Rattus norvegicus neuronal pentraxin II (Nptx2), mRNA.
TC0300000497.rn.2	-0.371445	0.0858641	0.732398	-0.322077	0.134281	0.548378	-0.192884	0.364661	0.976945	-0.63277	0.0048735	0.186861	0.0800372	0.705357	0.955121	-0.385236	0.0753219	0.473795	no	0	Arhgap15	NM_001013917	RefSeq	Rattus norvegicus Rho GTPase activating protein 15 (Arhgap15), mRNA.
TC0900000035.rn.2	-0.371444	0.0687698	0.720859	-0.436786	0.0339515	0.371256	-0.197265	0.325131	0.976945	-0.561816	0.00753519	0.222341	0.0163289	0.934611	0.992534	-0.467887	0.0237668	0.354627	no	0	RGD1559808	mRNARGD2621174_1	Rat Genome Database	INTERACTS WITH indole-3-methanol
TC0100007426.rn.2	-0.370913	0.157707	0.809852	-0.0675086	0.794143	0.942493	-0.336972	0.198138	0.967942	-0.207834	0.423796	0.811658	-0.244837	0.346955	0.863506	0.0917331	0.723029	0.92224	no	0	RGD1560242	NM_001109164	RefSeq	Rattus norvegicus similar to RIKEN cDNA 1700028P14 (RGD1560242), mRNA.
TC1300001437.rn.2	-0.370639	0.170313	0.817316	-0.152766	0.567411	0.857129	-0.124906	0.639812	0.994376	-0.0362801	0.891719	0.972662	-0.221581	0.408104	0.894175	0.0735774	0.782582	0.937666	no	0	Adora1	NM_017155	RefSeq	Rattus norvegicus adenosine A1 receptor (Adora1), mRNA.
TC0900000214.rn.2	-0.370389	0.320483	0.881311	0.616996	0.102293	0.503454	-0.224076	0.545935	0.989643	-0.344146	0.355481	0.770182	0.13704	0.711423	0.955516	0.482097	0.198255	0.623171	no	0	Gnmt	NM_017084	RefSeq	Rattus norvegicus glycine N-methyltransferase (Gnmt), mRNA.
TC0800002410.rn.2	-0.370048	0.135659	0.793018	-0.301956	0.220819	0.640742	-0.263603	0.283859	0.967942	-0.449977	0.0717959	0.464546	-0.196842	0.421782	0.895737	-0.229518	0.349757	0.741765	no	0	Ccdc84	ENSRNOT00000016227	ENSEMBL	coiled-coil domain containing 84 [gene_biotype:protein_coding transcript_biotype:protein_coding]
TC1700001868.rn.2	-0.370027	0.0843005	0.732398	-0.239592	0.257496	0.671224	-0.385729	0.0724752	0.965338	0.0847633	0.686206	0.921159	-0.0171709	0.934695	0.992534	0.0375689	0.857747	0.96268	no	0	Sfrp4	NM_053544	RefSeq	Rattus norvegicus secreted frizzled-related protein 4 (Sfrp4), mRNA.
TC0200002609.rn.2	-0.369876	0.127664	0.784713	-0.539829	0.0291068	0.350901	-0.199858	0.404626	0.97757	-0.314404	0.193216	0.645594	-0.0067061	0.977574	0.998083	-0.598941	0.0163005	0.328684	no	0	Thbs4	NM_017133	RefSeq	Rattus norvegicus thrombospondin 4 (Thbs4), mRNA.
TC1000004303.rn.2	-0.369701	0.084489	0.732398	-0.161844	0.441837	0.794005	-0.297001	0.162455	0.965338	-0.48659	0.0253781	0.330677	-0.222183	0.292929	0.847189	-0.16175	0.442101	0.795047	no	0	Cd7	NM_001107074	RefSeq	Rattus norvegicus Cd7 molecule (Cd7), mRNA.
TC1200001642.rn.2	-0.369584	0.147267	0.803824	-0.0835862	0.739318	0.921673	-0.274523	0.278321	0.967942	-0.0435419	0.862301	0.964724	-0.230073	0.362321	0.872484	-0.338673	0.183069	0.609318	no	0	Rasal1	NM_001108335	RefSeq	Rattus norvegicus RAS protein activator like 1 (GAP1 like) (Rasal1), mRNA.
TC1300000220.rn.2	-0.369351	0.0441425	0.707062	-0.310505	0.0878384	0.4841	-0.204064	0.256054	0.967942	-0.357255	0.0511144	0.413721	-0.26885	0.1373	0.734094	-0.412979	0.02547	0.363439	no	0	LOC100360750	mRNARGD2526247_1	Rat Genome Database	INTERACTS WITH (-)-epigallocatechin 3-gallate (ortholog) AND all-trans-retinoic acid (ortholog) AND benzo[a]pyrene (ortholog)
TC0400003414.rn.2	-0.368575	0.0861374	0.732398	-0.45754	0.0351971	0.37737	-0.19304	0.361034	0.976945	-0.088758	0.672979	0.91363	-0.426072	0.0488775	0.572119	-0.373716	0.082032	0.485701	no	0	Lmod3	ENSRNOT00000047453	ENSEMBL	leiomodin 3 (fetal) [gene_biotype:protein_coding transcript_biotype:protein_coding]
TC0400000725.rn.2	-0.368457	0.0454481	0.707062	-0.239561	0.185742	0.605806	-0.235472	0.193167	0.967942	-0.373446	0.0427676	0.394705	-0.0257815	0.885269	0.985052	-0.260164	0.151641	0.572583	no	0	Tcrb	BC091428	GenBank	Rattus norvegicus T-cell receptor beta chain, mRNA (cDNA clone MGC:109620 IMAGE:7367078), complete cds.
TC0500002003.rn.2	-0.367233	0.101483	0.75401	-0.497765	0.0289309	0.350804	-0.14023	0.524581	0.986886	-0.514744	0.0242226	0.325522	-0.499134	0.0285228	0.486342	-0.429673	0.0571141	0.439684	no	0	Chd5	NM_001271226	RefSeq	Rattus norvegicus chromodomain helicase DNA binding protein 5 (Chd5), mRNA.
TC0X00000726.rn.2	-0.366702	0.0226568	0.615111	-0.275434	0.0817349	0.470574	-0.328965	0.0394246	0.953015	-0.345242	0.0311656	0.358056	-0.261246	0.0979786	0.671023	-0.408183	0.0119093	0.306135	no	0	RGD1560821	ENSRNOT00000034329	ENSEMBL	similar to small nuclear ribonucleoparticle-associated protein [gene_biotype:protein_coding transcript_biotype:protein_coding]
TC0100003065.rn.2	-0.366561	0.00489233	0.386791	-0.31889	0.0130661	0.284915	-0.166447	0.180321	0.966891	-0.438338	0.00100592	0.133356	-0.0389763	0.750646	0.96429	-0.316692	0.0136502	0.312679	no	0	Rnaseh2c	ENSRNOT00000028097	ENSEMBL	ribonuclease H2, subunit C [gene_biotype:protein_coding transcript_biotype:protein_coding]
TSUnmapped00000112.rn.2	-0.366559	0.126373	0.783107	-0.316499	0.184954	0.605073	-0.275566	0.246915	0.967942	0.293554	0.218023	0.665469	-0.336927	0.158901	0.754584	-0.511101	0.0359233	0.391468	no	0	Hbb-b1	NM_198776	RefSeq	Rattus norvegicus hemoglobin, beta adult major chain (Hbb-b1), mRNA.
TC0100002906.rn.2	-0.366359	0.172431	0.818528	-0.189929	0.474826	0.808201	-0.402419	0.135048	0.965338	-0.29774	0.265227	0.707887	-0.144151	0.586933	0.935752	-0.0334856	0.899361	0.972118	no	0	Muc2	ENSRNOT00000075002	ENSEMBL	mucin 2 [gene_biotype:protein_coding transcript_biotype:protein_coding]
TC1500001561.rn.2	-0.36507	0.102931	0.75401	-0.194894	0.377146	0.760462	-0.10425	0.635213	0.994376	-0.14162	0.519876	0.855233	-0.0977006	0.656545	0.94789	-0.408669	0.0692737	0.459267	no	0	Rnase11	NM_001012476	RefSeq	Rattus norvegicus ribonuclease, RNase A family, 11 (non-active) (Rnase11), mRNA.
TC1200001107.rn.2	-0.363904	0.0347989	0.671688	-0.249655	0.140579	0.556854	-0.302693	0.0761554	0.965338	-0.183164	0.276022	0.715675	-0.429748	0.0138251	0.393897	-0.220791	0.190924	0.617031	no	0	Rsph10b	NM_001013867	RefSeq	Rattus norvegicus radial spoke head 10 homolog B (Chlamydomonas) (Rsph10b), mRNA.
TC0100002999.rn.2	-0.363505	0.0393181	0.697689	-0.167275	0.330754	0.729055	-0.12915	0.4514	0.983692	-0.184768	0.283433	0.722033	-0.0589531	0.730149	0.959581	-0.276694	0.111938	0.527576	no	0	Ptprcap	NM_001024289	RefSeq	Rattus norvegicus protein tyrosine phosphatase, receptor type, C-associated protein (Ptprcap), mRNA.
TC1700000267.rn.2	-0.363329	0.162509	0.813192	-0.244895	0.342642	0.737881	-0.373234	0.151683	0.965338	0.0295068	0.90836	0.975071	-0.314601	0.224834	0.808419	-0.826419	0.00263995	0.222713	no	0	LOC689526	LOC689526.aSep08-unspliced	Ace View	hypothetical protein LOC689526
TC1900000014.rn.2	-0.362921	0.202311	0.830619	-0.626676	0.0314389	0.36283	-0.360786	0.204915	0.967942	-0.396326	0.164794	0.612103	0.192153	0.495847	0.917103	-0.0658776	0.814821	0.94746	no	0	Rrad	NM_053338	RefSeq	Rattus norvegicus Ras-related associated with diabetes (Rrad), mRNA.
TC1000002833.rn.2	-0.362707	0.0165632	0.546455	-0.254811	0.0854352	0.478086	-0.202759	0.167675	0.965338	-0.224613	0.127619	0.567707	-0.196695	0.180388	0.774345	-0.367435	0.0153126	0.324988	no	0	RGD1563668	ENSRNOT00000058640	ENSEMBL	similar to High mobility group protein 1 (HMG-1) [gene_biotype:protein_coding transcript_biotype:protein_coding]
TC0400004031.rn.2	-0.362676	0.00548441	0.390056	-0.392166	0.0029201	0.168308	-0.200112	0.110736	0.965338	-0.26433	0.0376928	0.376841	-0.240543	0.0572442	0.588327	-0.333012	0.0101128	0.300289	no	0	Ldhb	NM_012595	RefSeq	Rattus norvegicus lactate dehydrogenase B (Ldhb), transcript variant 1, mRNA.
TC0400000720.rn.2	-0.362626	0.287453	0.865033	0.0853264	0.800787	0.945065	0.00499976	0.988198	0.998757	-0.0448825	0.894372	0.973425	-0.123509	0.715073	0.956635	0.470372	0.170085	0.593828	no	0	LOC100911271	ENSRNOT00000065485	ENSEMBL	uncharacterized LOC100911271 [gene_biotype:protein_coding transcript_biotype:protein_coding]
TC0200003806.rn.2	-0.362322	0.149463	0.804626	-0.18263	0.462279	0.803291	-0.366662	0.144798	0.965338	0.120818	0.625963	0.898009	-0.263457	0.291048	0.847189	-0.326266	0.192991	0.619008	no	0	LOC367597	mRNARGD6678442_1	Rat Genome Database	similar to nidogen 2
TC1000001905.rn.2	-0.362278	0.107546	0.757964	-0.393238	0.0816899	0.470574	-0.31831	0.155547	0.965338	-0.339973	0.130104	0.570626	-0.510103	0.026068	0.467439	-0.257641	0.247884	0.668647	no	0	Kif19	NM_001271202	RefSeq	Rattus norvegicus kinesin family member 19 (Kif19), mRNA.
TC0500001139.rn.2	-0.362065	0.0444104	0.707062	-0.435807	0.01691	0.3054	-0.23931	0.176569	0.965338	-0.312746	0.0802038	0.484494	-0.456948	0.012614	0.385019	-0.174018	0.322642	0.723071	no	0	Ldlrad1	ENSRNOT00000057372	ENSEMBL	low density lipoprotein receptor class A domain containing 1 [gene_biotype:protein_coding transcript_biotype:protein_coding]
TC0100006739.rn.2	-0.36148	0.0244467	0.623417	-0.144055	0.354426	0.744853	-0.304255	0.0555725	0.965338	-0.204753	0.190968	0.641897	0.0502469	0.745295	0.962734	-0.454975	0.00552959	0.26229	no	0	Rgs10	NM_019337	RefSeq	Rattus norvegicus regulator of G-protein signaling 10 (Rgs10), mRNA.
TC2000001008.rn.2	-0.36124	0.140248	0.797429	-0.270368	0.266232	0.678462	-0.267607	0.271056	0.967942	-0.13668	0.571423	0.877448	0.0183079	0.939428	0.993949	-0.121157	0.615708	0.877489	no	0	Btnl5	NM_001166351	RefSeq	Rattus norvegicus butyrophilin-like 5 (Btnl5), mRNA.
TC0300002619.rn.2	-0.361148	0.235716	0.842227	-0.0725184	0.809907	0.948437	0.118395	0.694736	0.997625	-0.00473992	0.98745	0.998159	-0.311047	0.305815	0.848715	-0.200291	0.507675	0.828499	no	0	LOC499742	NM_001024308	RefSeq	Rattus norvegicus LRRG00137 (LOC499742), mRNA.
TC1500000306.rn.2	-0.361059	0.229697	0.839976	-0.192871	0.517869	0.830008	-0.573794	0.060294	0.965338	0.198223	0.506397	0.848103	0.139845	0.638673	0.943846	-0.530163	0.0814434	0.485277	no	0	Rnase1l2	ENSRNOT00000046615	ENSEMBL	ribonuclease, RNase A family, 1-like 2 (pancreatic) (Rnase1l2), mRNA
TC0400001895.rn.2	-0.3609	0.160723	0.812012	-0.273715	0.284408	0.692538	-0.0771517	0.761014	0.998757	0.0210988	0.933669	0.98483	-0.0643634	0.799659	0.96937	-0.166328	0.513084	0.830969	no	0	Prr21	NM_139184	RefSeq	Rattus norvegicus proline rich 21 (Prr21), mRNA.
TC0700002981.rn.2	-0.36079	0.111509	0.765219	-0.307448	0.172833	0.591803	-0.135135	0.544526	0.989643	0.157837	0.479521	0.837357	-0.105715	0.635097	0.942756	-0.205246	0.3591	0.746306	no	0	Fbxo43	NM_001012117	RefSeq	Rattus norvegicus F-box protein 43 (Fbxo43), mRNA.
TC0100003023.rn.2	-0.360707	0.0847666	0.732398	-0.153235	0.45576	0.800955	-0.335148	0.1082	0.965338	0.180494	0.38043	0.787162	-0.00864592	0.966292	0.997727	-0.0461324	0.821667	0.950103	no	0	Slc29a2	NM_031738_2	RefSeq	solute carrier family 29 (equilibrative nucleoside transporter), member 2 (Slc29a2), mRNA
TC0700001128.rn.2	-0.360274	0.0944992	0.743796	-0.356923	0.0974773	0.497215	-0.115827	0.583765	0.991075	-0.325458	0.129446	0.569488	-0.050675	0.810217	0.971088	-0.265088	0.214174	0.642378	no	0	Col14a1	NM_001130548	RefSeq	Rattus norvegicus collagen, type XIV, alpha 1 (Col14a1), mRNA.
TC1700001086.rn.2	-0.360143	0.276279	0.859774	0.0302823	0.926409	0.9801	-0.0182901	0.95551	0.998757	-0.154462	0.638096	0.902038	-0.157502	0.63152	0.942152	-0.415436	0.210491	0.639408	no	0	NONMMUG022103	MTA_TR0200000659.mm	MTA2Rn6	Non-coding transcript identified by NONCODE: Exonic
TC1200001814.rn.2	-0.359717	0.0879592	0.733188	-0.237161	0.254753	0.669372	-0.190288	0.359163	0.976945	0.0331528	0.872294	0.966993	0.0291676	0.887531	0.985338	-0.0725666	0.725147	0.92224	no	0	Tmem211	mRNARGD2686365_1	Rat Genome Database	transmembrane protein 211
TC0500002076.rn.2	-0.35962	0.122677	0.778483	-0.249733	0.279295	0.688111	-0.0325837	0.886768	0.998757	-0.0270203	0.905998	0.974944	-0.247997	0.282594	0.84361	-0.385027	0.0992568	0.512658	no	0	Ankrd65	NM_001109427	RefSeq	Rattus norvegicus ankyrin repeat domain 65 (Ankrd65), mRNA.
TC1700000639.rn.2	-0.359481	0.09098	0.74307	-0.484662	0.0250163	0.339791	-0.205998	0.325779	0.976945	-0.349906	0.0995489	0.525213	0.0245346	0.906162	0.988165	-0.585144	0.00775317	0.279594	no	0	LOC102549061	mRNARGD7729694_1	Rat Genome Database	INTERACTS WITH (-)-demecolcine (ortholog) AND bicalutamide (ortholog) AND copper(2+) sulfate (ortholog)
TC0100007703.rn.2	-0.359117	0.0857312	0.732398	-0.448086	0.0341012	0.371771	-0.0486286	0.811982	0.998757	-0.136964	0.504136	0.847531	0.0208512	0.918733	0.990038	-0.287285	0.165886	0.590037	no	0	Frat2	ENSRNOT00000072055	ENSEMBL	frequently rearranged in advanced T-cell lymphomas 2 [gene_biotype:protein_coding transcript_biotype:protein_coding]
TC1700001832.rn.2	-0.358939	0.0861528	0.732398	-0.396444	0.0592348	0.432045	-0.218617	0.289231	0.970279	-0.313748	0.131626	0.572474	0.0564138	0.782809	0.968982	-0.583361	0.00699598	0.273808	no	0	Hist1h2bd	NM_001108414	RefSeq	Rattus norvegicus histone cluster 1, H2bd (Hist1h2bd), mRNA.
TC1300001915.rn.2	-0.358874	0.0649034	0.720859	-0.47221	0.0170162	0.306438	-0.13504	0.477614	0.984417	-0.0901373	0.634777	0.901297	-0.202049	0.290239	0.847189	-0.217317	0.255944	0.675655	no	0	Klhdc9	NM_001108350	RefSeq	Rattus norvegicus kelch domain containing 9 (Klhdc9), mRNA.
TC0300001502.rn.2	-0.358753	0.0833807	0.732398	-0.0186334	0.926701	0.980109	-0.142616	0.482958	0.984889	-0.141093	0.487611	0.841153	-0.395798	0.0572806	0.588327	-0.16388	0.420704	0.783213	no	0	LOC691418	ENSRNOT00000030754	ENSEMBL	hypothetical protein LOC691418 [gene_biotype:protein_coding transcript_biotype:protein_coding]
TC1700001810.rn.2	-0.358095	0.143403	0.800396	-0.520645	0.0365009	0.379425	-0.26491	0.275562	0.967942	-0.273824	0.260018	0.705411	-0.112522	0.64082	0.943846	-0.647884	0.0105015	0.301474	no	0	LOC680097	LOC680097.aSep08-unspliced	Ace View	similar to germinal histone H4 gene
TC0100002769.rn.2	-0.357343	0.176011	0.820863	-0.637072	0.0190136	0.316557	-0.408251	0.123667	0.965338	-0.555051	0.0391054	0.381313	-0.248533	0.343227	0.862356	-0.086742	0.739301	0.926846	no	0	Fank1	NM_001008347	RefSeq	Rattus norvegicus fibronectin type 3 and ankyrin repeat domains 1 (Fank1), mRNA.
TC0500003789.rn.2	-0.357327	0.0460483	0.707062	-0.494125	0.00714849	0.225967	-0.225841	0.199286	0.967942	-0.345697	0.0531624	0.418704	0.00538718	0.975267	0.998083	-0.366651	0.0409643	0.405746	no	0	RGD1562725	ENSRNOT00000045982	ENSEMBL	Protein RGD1562725
TC0800000116.rn.2	-0.357132	0.0808329	0.732398	-0.346663	0.0897184	0.485894	-0.164963	0.411556	0.978414	-0.362951	0.0762253	0.475743	-0.14035	0.484164	0.915917	-0.244706	0.225969	0.651325	no	0	RGD1562937	ENSRNOT00000012849	ENSEMBL	Protein RGD1562937
TC0700000341.rn.2	-0.357075	0.170461	0.817316	-0.362199	0.164579	0.583458	-0.244251	0.344822	0.976945	-0.04316	0.866565	0.965472	-0.054241	0.832781	0.976779	-0.643138	0.0165518	0.330258	no	0	LOC691642	mRNARGD2481178_1	Rat Genome Database	similar to high mobility group nucleosomal binding domain 1
TC1900001127.rn.2	-0.356767	0.0423076	0.707062	0.0274653	0.871874	0.965676	0.0040136	0.981194	0.998757	-0.07715	0.650968	0.907203	-0.0313006	0.85418	0.980942	0.153249	0.370985	0.75357	no	0	LOC102549825	mRNARGD7610466_1	Rat Genome Database	wiskott-Aldrich syndrome protein family member 2-like
TC1600001521.rn.2	-0.356645	0.0177826	0.568772	-0.339593	0.0234938	0.334988	-0.176645	0.225537	0.967942	-0.135605	0.350003	0.767004	-0.0922812	0.523312	0.921581	-0.38118	0.011773	0.305472	no	0	Cbx3	Cbx3.aSep08-unspliced	Ace View	chromobox homolog 3
TC0600000838.rn.2	-0.356585	0.234176	0.841228	-0.105508	0.722244	0.914998	-0.322628	0.280836	0.967942	-0.290507	0.330714	0.75483	0.420275	0.162576	0.758294	0.161813	0.586127	0.868395	no	0	Gemin2	NM_053389	RefSeq	Rattus norvegicus gem (nuclear organelle) associated protein 2 (Gemin2), mRNA.
TC0900000177.rn.2	-0.356512	0.0412566	0.703552	-0.153718	0.366618	0.752144	-0.36932	0.0348913	0.942847	-0.278225	0.106952	0.534425	-0.278965	0.106057	0.685772	-0.299997	0.083127	0.487209	no	0	Foxp4	NM_001108788	RefSeq	Rattus norvegicus forkhead box P4 (Foxp4), mRNA.
TC0500002871.rn.2	-0.356046	0.0556957	0.720859	-0.226198	0.216605	0.636742	0.110923	0.541039	0.989643	-0.106293	0.557968	0.874412	-0.294789	0.110103	0.696522	-0.0723686	0.689573	0.908983	no	0	Rnf183	ENSRNOT00000019924	ENSEMBL	ring finger protein 183 [gene_biotype:protein_coding transcript_biotype:protein_coding]
TC0700000302.rn.2	-0.355736	0.159091	0.809852	-0.109304	0.660962	0.891983	-0.215198	0.389831	0.97757	0.111618	0.654265	0.907555	0.0766925	0.758113	0.96429	-0.383352	0.130058	0.549903	no	0	Olr927	NM_001000588	RefSeq	Rattus norvegicus olfactory receptor 927 (Olr927), mRNA.
TC1100001186.rn.2	-0.355295	0.169937	0.81721	-0.103121	0.686532	0.903329	-0.343204	0.184528	0.967942	-0.417307	0.108825	0.535397	-0.378935	0.144036	0.742785	-0.176653	0.490383	0.818986	no	0	LOC102552104	mRNARGD7694616_1	Rat Genome Database	MLV-related proviral Env polyprotein-like
TC1200001443.rn.2	-0.355295	0.169937	0.81721	-0.103121	0.686532	0.903329	-0.343204	0.184528	0.967942	-0.417307	0.108825	0.535397	-0.378935	0.144036	0.742785	-0.176653	0.490383	0.818986	no	0	LOC102555039	mRNARGD7539607_1	Rat Genome Database	MLV-related proviral Env polyprotein-like
TC0100001299.rn.2	-0.354958	0.0582266	0.720859	-0.2634	0.154914	0.574347	-0.0821128	0.653005	0.994376	0.0367174	0.840476	0.958858	-0.296278	0.111018	0.697804	-0.466743	0.0144912	0.322192	no	0	Ovol3	ENSRNOT00000041301	ENSEMBL	ovo-like zinc finger 3 [gene_biotype:protein_coding transcript_biotype:protein_coding]
TC0500001868.rn.2	-0.354878	0.283241	0.861916	-0.632796	0.0602498	0.434726	-0.437547	0.187778	0.967942	-0.235694	0.473903	0.835361	-0.592984	0.0773444	0.631775	-0.275032	0.403994	0.77514	no	0	LOC691162	NM_001109629	RefSeq	Rattus norvegicus hypothetical protein LOC691162 (LOC691162), mRNA.
TC0500002688.rn.2	-0.354757	0.210923	0.830619	0.536211	0.0623864	0.439819	-0.249401	0.376296	0.976945	-0.287393	0.308884	0.742811	-0.125449	0.654879	0.94789	-0.103268	0.712769	0.919097	no	0	Trim14	NM_001107934	RefSeq	Rattus norvegicus tripartite motif-containing 14 (Trim14), mRNA.
TC0700000847.rn.2	-0.354694	0.00673908	0.427491	-0.393367	0.00297665	0.168308	-0.354166	0.00681306	0.725201	-0.42799	0.00139279	0.149115	-0.158535	0.205554	0.793234	-0.321815	0.0130958	0.311202	no	0	LOC102551783	mRNARGD7682286_1	Rat Genome Database	SNRPN upstream reading frame protein-like
TC0600002919.rn.2	-0.354664	0.167209	0.815999	-0.549562	0.0357649	0.378603	-0.527554	0.0433237	0.964513	-0.276114	0.27953	0.719871	-0.232488	0.361323	0.872423	-0.517298	0.0473052	0.422686	no	0	RGD1565693	ENSRNOT00000016884	ENSEMBL	similar to GLE1-like, RNA export mediator isoform 1 [gene_biotype:protein_coding transcript_biotype:protein_coding]
TC0500002651.rn.2	-0.354399	0.0410971	0.703552	0.0960967	0.568437	0.857303	-0.200935	0.23684	0.967942	-0.24834	0.145932	0.594351	-0.288443	0.0930051	0.663771	-0.108414	0.520205	0.835705	no	0	Pax5	NM_001109261	RefSeq	Rattus norvegicus paired box 5 (Pax5), mRNA.
TC0800003678.rn.2	-0.35431	0.0733394	0.722474	-0.548885	0.00716762	0.225967	-0.388729	0.0505383	0.965338	-0.398842	0.0451429	0.400114	-0.483923	0.0164756	0.412762	-0.362787	0.0670293	0.45357	no	0	Hyls1	ENSRNOT00000017330	ENSEMBL	hydrolethalus syndrome 1 [gene_biotype:protein_coding transcript_biotype:protein_coding]
TC0100000333.rn.2	-0.354207	0.113955	0.768029	0.0366477	0.867652	0.964915	-0.106826	0.627684	0.993316	0.176263	0.424981	0.812325	-0.235278	0.2887	0.847189	-0.200882	0.363908	0.749851	no	0	Cep72	ENSRNOT00000020780	ENSEMBL	centrosomal protein 72 [gene_biotype:protein_coding transcript_biotype:protein_coding]
TC1000002212.rn.2	-0.353696	0.105673	0.755583	-0.212999	0.323824	0.724142	-0.339547	0.119808	0.965338	-0.555157	0.0134364	0.26611	-0.023948	0.91103	0.988894	-0.193998	0.368263	0.751629	no	0	Ciita	NM_001270803	RefSeq	Rattus norvegicus class II, major histocompatibility complex, transactivator (Ciita), transcript variant 2, mRNA.
TC1100001906.rn.2	-0.353414	0.02966	0.643377	-0.409663	0.0127054	0.282167	-0.182961	0.247903	0.967942	-0.252872	0.11347	0.544681	-0.0624841	0.690526	0.953333	-0.347784	0.0321719	0.387637	no	0	RGD1559972	ENSRNOT00000041326	ENSEMBL	similar to ribosomal protein L27a [gene_biotype:protein_coding transcript_biotype:protein_coding]
TC0X00000111.rn.2	-0.352456	0.174987	0.820521	-0.0187985	0.941523	0.984666	-0.332715	0.199741	0.967942	-0.259218	0.315439	0.74742	-0.261553	0.311165	0.848981	-0.117485	0.647136	0.892775	no	0	Xk	NM_001012227	RefSeq	Rattus norvegicus X-linked Kx blood group (Xk), mRNA.
TC0700000883.rn.2	-0.35199	0.0529387	0.720859	-0.0670573	0.704701	0.911064	-0.317142	0.0796279	0.965338	-0.420499	0.0222626	0.313432	-0.282395	0.116846	0.702842	-0.194357	0.27581	0.68756	no	0	Avil	NM_024401	RefSeq	Rattus norvegicus advillin (Avil), mRNA.
TC0100003829.rn.2	-0.351145	0.185946	0.826112	-0.141902	0.588884	0.868022	-0.365198	0.169396	0.965338	0.0393405	0.880655	0.970091	0.00222467	0.993225	0.99897	-0.317838	0.230127	0.653977	no	0	Rbm20	NM_001107611	RefSeq	Rattus norvegicus RNA binding motif protein 20 (Rbm20), mRNA.
TC1000002115.rn.2	-0.350892	0.161822	0.812665	-0.438807	0.0826644	0.473075	-0.334063	0.182307	0.967942	-0.315451	0.207241	0.656161	-0.292787	0.240997	0.821069	-0.213674	0.389887	0.765752	no	0	Fn3k	NM_001109051	RefSeq	Rattus norvegicus fructosamine 3 kinase (Fn3k), mRNA.
TC0500004064.rn.2	-0.350687	0.0668255	0.720859	0.330418	0.083328	0.474365	0.182086	0.332345	0.976945	0.0939505	0.615113	0.893972	0.246144	0.192606	0.782159	0.145669	0.436867	0.793493	no	0	Cort	NM_012835	RefSeq	Rattus norvegicus cortistatin (Cort), mRNA.
TC0100004620.rn.2	-0.350553	0.0572122	0.720859	-0.161445	0.370872	0.755937	-0.203727	0.260497	0.967942	-0.0390874	0.827516	0.956433	-0.0182688	0.918863	0.990038	-0.229916	0.205298	0.632924	no	0	Zfp945	mRNARGD7632544_1	Rat Genome Database	zinc finger protein 945
TC1000000774.rn.2	-0.35021	0.100001	0.75401	-0.449045	0.037273	0.379469	0.0241173	0.907957	0.998757	-0.663929	0.00294726	0.175578	-0.575466	0.00885621	0.354079	-0.0333227	0.873094	0.965835	no	0	Kcnj12	NM_053981	RefSeq	Rattus norvegicus potassium channel, inwardly rectifying subfamily J, member 12 (Kcnj12), mRNA.
TC1900000986.rn.2	-0.349961	0.159522	0.809852	0.217089	0.378525	0.761289	-0.000154653	0.999497	0.999784	-0.748163	0.0041625	0.181265	0.23731	0.336272	0.859309	0.295826	0.232439	0.655011	no	0	Adgrg5	NM_001107410	RefSeq	Rattus norvegicus adhesion G protein-coupled receptor G5 (Adgrg5), mRNA.
TC0800003682.rn.2	-0.349954	0.260082	0.853869	-0.598847	0.0583116	0.429533	-0.47216	0.131586	0.965338	-0.25281	0.413762	0.805274	-0.476698	0.12804	0.718832	-0.32823	0.290287	0.697377	no	0	Ppcdc	NM_001108763_2	RefSeq	phosphopantothenoylcysteine decarboxylase (Ppcdc), mRNA
TC0100007086.rn.2	-0.349868	0.382973	0.896652	-0.0915453	0.818477	0.951315	0.168097	0.673737	0.997625	-0.587118	0.14728	0.595368	-0.194611	0.626108	0.940621	-0.476266	0.237245	0.659756	no	0	Rbm4	TCONS_00002817	Chalmel	Chalmel, et. al. AceView Annotation Rbm4.gSep08 Testis-expressed Unannotated Transcripts (TUTs)
TC1600000773.rn.2	-0.349735	0.430768	0.908605	0.0192661	0.965218	0.988654	0.281261	0.525645	0.986886	0.485198	0.276426	0.715984	-0.33419	0.451351	0.908925	0.243551	0.582325	0.86697	no	0	Adrb3	NM_013108	RefSeq	Rattus norvegicus adrenoceptor beta 3 (Adrb3), mRNA.
TC0100006086.rn.2	-0.349668	0.115728	0.770188	-0.362839	0.103115	0.504735	-0.350501	0.114894	0.965338	-0.233201	0.289192	0.727497	-0.298637	0.176985	0.772282	-0.538237	0.0180863	0.337307	no	0	Omp	NM_012616	RefSeq	Rattus norvegicus olfactory marker protein (Omp), mRNA.
TC0200000938.rn.2	-0.349656	0.0286035	0.636561	-0.522018	0.00168537	0.132406	-0.352747	0.0273204	0.923841	-0.224725	0.150831	0.599034	-0.204358	0.19024	0.781504	-0.312368	0.0489181	0.427051	no	0	Lrrc34	NM_001044696	RefSeq	Rattus norvegicus leucine rich repeat containing 34 (Lrrc34), mRNA.
TC0100000923.rn.2	-0.349268	0.0656376	0.720859	-0.421674	0.0279523	0.350804	-0.386086	0.04298	0.964513	-0.378481	0.0469953	0.402594	-0.103795	0.575447	0.933363	-0.329457	0.0816428	0.485306	no	0	Slc8a2	NM_078619	RefSeq	Rattus norvegicus solute carrier family 8 (sodium/calcium exchanger), member 2 (Slc8a2), mRNA.
TC1900000817.rn.2	-0.348691	0.0416316	0.703834	-0.447911	0.0102359	0.258414	-0.143221	0.390418	0.97757	-0.0494519	0.765695	0.94222	-0.343741	0.0444345	0.558162	-0.0944001	0.570118	0.860413	no	0	Gas8	NM_001039030	RefSeq	Rattus norvegicus growth arrest specific 8 (Gas8), mRNA.
TC1500000769.rn.2	-0.348545	0.186116	0.826112	0.273565	0.296969	0.700488	-0.373223	0.15763	0.965338	-0.213956	0.413192	0.805119	0.0737961	0.776794	0.966769	0.113892	0.661988	0.899102	no	0	Egr3	NM_017086	RefSeq	Rattus norvegicus early growth response 3 (Egr3), mRNA.
TC1600002116.rn.2	-0.348513	0.104078	0.75401	-0.278098	0.191454	0.610961	-0.425004	0.0495592	0.965338	-0.169866	0.421198	0.809426	-0.107891	0.608391	0.937503	-0.245618	0.247289	0.668478	no	0	Msmb	NM_019188	RefSeq	Rattus norvegicus microseminoprotein, beta (Msmb), mRNA.
TC0100001072.rn.2	-0.348386	0.134192	0.790731	-0.103814	0.650347	0.88964	-0.228101	0.322116	0.976945	0.104184	0.64919	0.906903	-0.394459	0.0914097	0.661871	-0.390506	0.0945664	0.503686	no	0	Tmem145	ENSRNOT00000027783	ENSEMBL	transmembrane protein 145 [gene_biotype:protein_coding transcript_biotype:protein_coding]
TC1900000329.rn.2	-0.348269	0.105918	0.756458	0.0965903	0.647892	0.888947	-0.0770802	0.71537	0.997625	-0.0190435	0.928147	0.983256	-0.136415	0.519585	0.921581	-0.198526	0.350328	0.742101	no	0	Cacna1a	NM_012918	RefSeq	Rattus norvegicus calcium channel, voltage-dependent, P/Q type, alpha 1A subunit (Cacna1a), mRNA.
TC1000002535.rn.2	-0.348252	0.0288942	0.637194	-0.368641	0.0212592	0.325944	-0.146246	0.344545	0.976945	-0.224281	0.150795	0.599034	-0.117227	0.447563	0.907084	-0.447027	0.00605091	0.263396	no	0	RGD1564698	ENSRNOT00000040278	ENSEMBL	similar to ribosomal protein S10 [gene_biotype:protein_coding transcript_biotype:protein_coding]
TC1100000270.rn.2	-0.348222	0.050239	0.720859	-0.451938	0.0126129	0.281943	-0.278593	0.11354	0.965338	-0.180736	0.299339	0.735043	-0.14346	0.408651	0.894175	-0.0120111	0.944564	0.985041	no	0	Slc5a3	NM_053715	RefSeq	Rattus norvegicus solute carrier family 5 (sodium/myo-inositol cotransporter), member 3 (Slc5a3), mRNA.
TSUnmapped00000124.rn.2	-0.348155	0.211081	0.830619	-0.443429	0.113767	0.51983	-0.165297	0.54903	0.989643	-0.0565603	0.837161	0.958342	-0.0302064	0.912578	0.988948	-0.641142	0.0249238	0.362457	no	0	Rps14	NM_022672	RefSeq	Rattus norvegicus ribosomal protein S14 (Rps14), mRNA.
TC0300001155.rn.2	-0.346866	0.193136	0.826112	-0.146085	0.579664	0.863519	-0.422237	0.115335	0.965338	0.139292	0.597341	0.887578	0.0530619	0.84024	0.978761	-0.267334	0.313382	0.715385	no	0	Chrm4	NM_031547	RefSeq	Rattus norvegicus cholinergic receptor, muscarinic 4 (Chrm4), mRNA.
TC0700003453.rn.2	-0.346572	0.0439397	0.707062	-0.336939	0.0497808	0.409508	-0.37545	0.0298925	0.939372	-0.446518	0.0108576	0.252454	-0.204117	0.226141	0.810604	-0.131485	0.432624	0.791825	no	0	Tst	NM_012808	RefSeq	Rattus norvegicus thiosulfate sulfurtransferase (Tst), mRNA.
TC1000004285.rn.2	-0.346508	0.163756	0.814055	-0.405577	0.104938	0.507188	-0.384278	0.123737	0.965338	-0.146468	0.551342	0.871196	-0.279459	0.258986	0.83212	-0.272997	0.269954	0.685412	no	0	Pycr1	NM_001105857	RefSeq	Rattus norvegicus pyrroline-5-carboxylate reductase 1 (Pycr1), mRNA.
TC0300001536.rn.2	-0.346258	0.0374117	0.688529	-0.258963	0.114409	0.520486	-0.260627	0.112184	0.965338	-0.267753	0.103058	0.529462	-0.0883113	0.584095	0.935752	-0.106444	0.509805	0.829529	no	0	LOC100911033	mRNARGD6495260_1	Rat Genome Database	INVOLVED IN centrosome organization (inferred) AND spindle assembly (inferred) AND FOUND IN HAUS complex (inferred) AND INTERACTS WITH (-)-demecolcine (ortholog) AND 17beta-estradiol (ortholog) AND copper(2+) sulfate (ortholog)
TC0100006650.rn.2	-0.345885	0.141255	0.797429	-0.434004	0.0673551	0.449079	-0.428911	0.0704728	0.965338	-0.626889	0.00999847	0.245581	-0.15232	0.511538	0.920357	-0.410354	0.082897	0.486685	no	0	Lat	NM_030853	RefSeq	Rattus norvegicus linker for activation of T cells (Lat), mRNA.
TC0500000216.rn.2	-0.345593	0.0321243	0.661892	-0.0924437	0.55379	0.85009	-0.151416	0.334277	0.976945	-0.152333	0.331399	0.75483	-0.199567	0.205472	0.793234	-0.345818	0.0320198	0.387381	no	0	LOC679087	ENSRNOT00000061333	ENSEMBL	similar to swan [gene_biotype:protein_coding transcript_biotype:protein_coding]
TC1500000566.rn.2	-0.345363	0.0770072	0.727224	-0.472602	0.0176224	0.31078	-0.184203	0.337477	0.976945	-0.0985888	0.605917	0.890901	-0.189685	0.323496	0.855055	-0.219091	0.25529	0.675655	no	0	RGD1565170	ENSRNOT00000043836	ENSEMBL	similar to 60S ribosomal protein L23a [gene_biotype:protein_coding transcript_biotype:protein_coding]
TC0200004152.rn.2	-0.345154	0.105778	0.755898	-0.339357	0.111536	0.516856	-0.193868	0.357139	0.976945	-0.121207	0.563297	0.87596	-0.274275	0.195468	0.785306	-0.323178	0.12899	0.549352	no	0	Lce1m	NM_001109500	RefSeq	Rattus norvegicus late cornified envelope 1M (Lce1m), mRNA.
TSUnmapped00000014.rn.2	-0.34507	0.16893	0.816889	-0.0505539	0.838051	0.957445	-0.0639566	0.796002	0.998757	-0.0541129	0.826832	0.956433	0.11618	0.639013	0.943846	-0.206	0.407222	0.776397	no	0	Eno2	NM_139325	RefSeq	Rattus norvegicus enolase 2, gamma, neuronal (Eno2), mRNA.
TC1700002353.rn.2	-0.344718	0.0965981	0.749067	-0.562363	0.00865474	0.24206	-0.21241	0.2997	0.972832	-0.401671	0.0545726	0.421103	-0.204684	0.317344	0.851081	-0.600436	0.00536364	0.261322	no	0	LOC100360843	ENSRNOT00000050445	ENSEMBL	ribosomal protein S19-like [gene_biotype:protein_coding transcript_biotype:protein_coding]
TC1100000471.rn.2	-0.344703	0.184327	0.825536	-0.146062	0.569557	0.857303	-0.261049	0.311992	0.976945	-0.376681	0.147884	0.595993	-0.458286	0.0805244	0.640409	-0.247858	0.336711	0.733401	no	0	Adgrg7	NM_001107098	RefSeq	Rattus norvegicus adhesion G protein-coupled receptor G7 (Adgrg7), mRNA.
TC0100003630.rn.2	-0.344316	0.289306	0.86621	0.18765	0.561276	0.854851	0.0965142	0.764666	0.998757	-0.0387347	0.904315	0.974944	0.117068	0.716608	0.956694	-0.204171	0.527518	0.8399	no	0	MGC93861	NM_001044281	RefSeq	Rattus norvegicus hypothetical protein LOC682010 (MGC93861), mRNA.
TC0900001138.rn.2	-0.34324	0.187393	0.826112	-0.229232	0.375169	0.760012	-0.335182	0.197692	0.967942	-0.161092	0.531911	0.860725	-0.0234694	0.927228	0.991937	-0.172993	0.50224	0.825465	no	0	Fam132b	ENSRNOT00000051810	ENSEMBL	family with sequence similarity 132, member B [gene_biotype:protein_coding transcript_biotype:protein_coding]
TC0500002864.rn.2	-0.343166	0.65216	0.946352	1.25229	0.106284	0.508125	-0.502144	0.510256	0.986675	0.275243	0.717545	0.92805	0.661346	0.386969	0.888587	1.00962	0.189853	0.61586	no	0	---	ENSRNOT00000047100	ENSEMBL	Uncharacterized protein
TC0300001114.rn.2	-0.342994	0.0113446	0.47693	-0.364756	0.00743442	0.229172	-0.550829	0.000137832	0.288758	-0.352832	0.00938579	0.242181	-0.23628	0.0737691	0.624537	-0.163108	0.211361	0.640403	no	0	Agbl2	ENSRNOT00000011467	ENSEMBL	ATP/GTP binding protein-like 2 [gene_biotype:protein_coding transcript_biotype:protein_coding]
TC0500002903.rn.2	-0.342534	0.11123	0.765219	0.15845	0.454508	0.800275	-0.0803021	0.70377	0.997625	0.096359	0.648356	0.906903	0.265586	0.213407	0.799339	-0.0086614	0.967251	0.990297	no	0	Tnfsf8	ENSRNOT00000072920	ENSEMBL	tumor necrosis factor (ligand) superfamily, member 8 [gene_biotype:protein_coding transcript_biotype:protein_coding]
TC0400001068.rn.2	-0.341902	0.118175	0.77405	0.0912739	0.671311	0.89628	-0.0302052	0.888186	0.998757	0.08665	0.687018	0.921209	0.0502414	0.815138	0.97132	-0.155276	0.471489	0.807958	no	0	Prdm5	ENSRNOT00000009569	ENSEMBL	PR domain containing 5 [gene_biotype:protein_coding transcript_biotype:protein_coding]
TC1400001137.rn.2	-0.341659	0.0988663	0.752553	-0.303246	0.141264	0.557867	-0.610409	0.00465251	0.674067	-0.238915	0.243557	0.688611	-0.682148	0.00180822	0.187845	-0.301883	0.143004	0.563208	no	0	Fam161a	NM_001013876	RefSeq	Rattus norvegicus family with sequence similarity 161, member A (Fam161a), mRNA.
TC1600000794.rn.2	-0.341618	0.120046	0.77405	-0.509711	0.0231408	0.333196	-0.157918	0.465997	0.984417	-0.125155	0.562844	0.87583	0.00479923	0.982253	0.998083	-0.627948	0.00602495	0.263396	no	0	LOC100359503	ENSRNOT00000045955	ENSEMBL	ribosomal protein S28-like [gene_biotype:protein_coding transcript_biotype:protein_coding]
TC1600001176.rn.2	-0.341416	0.13176	0.788427	-0.541613	0.0196326	0.320507	-0.0134643	0.95178	0.998757	-0.224707	0.316533	0.748231	0.0666648	0.764777	0.964605	-0.21075	0.347093	0.74032	no	0	RGD1564325	ENSRNOT00000067494	ENSEMBL	40S ribosomal protein S24
TC1000002459.rn.2	-0.341308	0.151973	0.805016	-0.446177	0.0638723	0.442401	-0.0972486	0.67883	0.997625	0.196224	0.405304	0.801493	0.0169774	0.942302	0.995159	-0.284154	0.230794	0.653977	no	0	ENSMUSG00000020295	MTA_TR1100001167.mm	MTA2Rn6	hemoglobin, theta 1A, hemoglobin, theta 1
TC0100001061.rn.2	-0.340762	0.0290445	0.639386	-0.204384	0.180423	0.599376	-0.230594	0.132123	0.965338	-0.438047	0.00603089	0.202514	-0.204922	0.179308	0.773681	-0.290357	0.0604034	0.443451	no	0	Cd79a	ENSRNOT00000027254	ENSEMBL	Cd79a molecule, immunoglobulin-associated alpha [gene_biotype:protein_coding transcript_biotype:protein_coding]
TC0X00002002.rn.2	-0.340598	0.0629592	0.720859	-0.4719	0.0117566	0.274101	-0.319183	0.080472	0.965338	-0.265392	0.143312	0.590689	-0.247892	0.170739	0.766224	-0.246799	0.17258	0.595514	no	0	LOC367858	LOC367858.aSep08	Ace View	similar to GTPase HRas precursor (Transforming protein p21) (p21ras) (H-Ras-1) (c-H-ras)
TC0700004006.rn.2	-0.340273	0.181718	0.823701	-0.343894	0.177236	0.596316	-0.23164	0.359834	0.976945	0.232439	0.3582	0.772179	-0.375445	0.141748	0.739117	-0.383281	0.133881	0.552931	no	0	Ppp1r1a	NM_022676	RefSeq	Rattus norvegicus protein phosphatase 1, regulatory (inhibitor) subunit 1A (Ppp1r1a), mRNA.
TC0700000418.rn.2	-0.339375	0.17828	0.82176	-0.261638	0.296734	0.700328	0.0887056	0.721569	0.998661	0.524058	0.0412116	0.390083	-0.044063	0.859395	0.981435	0.16098	0.518733	0.835101	no	0	Gm11545	NM_001105561	Mm2Rn5	predicted gene 11545 (Gm11545), mRNA.
TC1100001476.rn.2	-0.339365	0.0679347	0.720859	-0.499323	0.00894828	0.244552	-0.274337	0.136663	0.965338	-0.278027	0.131636	0.572474	-0.177072	0.33204	0.858044	-0.633513	0.00126106	0.174193	no	0	Rpl24	NM_022515	RefSeq	Rattus norvegicus ribosomal protein L24 (Rpl24), mRNA.
TC0500000665.rn.2	-0.339208	0.212463	0.830648	-0.0246565	0.926938	0.980109	-0.108286	0.687499	0.997625	-0.510876	0.0641505	0.447859	-0.109224	0.684943	0.952404	-0.200185	0.458421	0.799825	no	0	Tal2	NM_001109462	RefSeq	Rattus norvegicus T-cell acute lymphocytic leukemia 2 (Tal2), mRNA.
TC0100006376.rn.2	-0.33876	0.103048	0.75401	-0.485307	0.0220511	0.329934	-0.0285128	0.888664	0.998757	-0.449063	0.033165	0.36298	-0.171948	0.400976	0.892761	-0.15453	0.449907	0.797351	no	0	LOC499240	NM_001024287	RefSeq	Rattus norvegicus similar to predicted gene ICRFP703B1614Q5.5 (LOC499240), mRNA.
TC0700002083.rn.2	-0.338452	0.0190037	0.584999	0.0153926	0.91142	0.976521	-0.0448071	0.746232	0.998757	-0.215204	0.126475	0.565761	-0.326762	0.0231756	0.457835	-0.196586	0.161527	0.584597	no	0	Zfp709l1	NM_001163063	RefSeq	Rattus norvegicus zinc finger protein 709-like 1 (Zfp709l1), mRNA.
TC0700001151.rn.2	-0.337819	0.0576296	0.720859	-0.258008	0.142588	0.560079	-0.251131	0.153194	0.965338	-0.0290158	0.866921	0.965472	-0.330658	0.0628412	0.596161	-0.287201	0.103955	0.52068	no	0	Fam83a	NM_001130576	RefSeq	Rattus norvegicus family with sequence similarity 83, member A (Fam83a), mRNA.
TC1600000134.rn.2	-0.337808	0.28005	0.8617	0.136299	0.66061	0.891983	0.332848	0.28705	0.970279	0.0448995	0.884848	0.970429	-0.185294	0.551062	0.92615	0.147395	0.635002	0.885508	no	0	Gdf10	NM_024375	RefSeq	Rattus norvegicus growth differentiation factor 10 (Gdf10), mRNA.
TC1800000733.rn.2	-0.337774	0.164617	0.814055	0.208039	0.387762	0.768312	0.123011	0.608262	0.992957	-0.192597	0.423585	0.811532	-0.249593	0.301292	0.848715	0.17975	0.454881	0.799564	no	0	Prelid3a	NM_001109570	RefSeq	Rattus norvegicus PRELI domain containing 3A (Prelid3a), mRNA.
TC0700003505.rn.2	-0.337616	0.365821	0.893762	0.0480086	0.89706	0.974269	-0.356483	0.339986	0.976945	-0.656664	0.0836314	0.489922	-0.631931	0.0954062	0.667296	-0.114504	0.757786	0.93185	no	0	Fam227a	NM_001130581	RefSeq	Rattus norvegicus family with sequence similarity 227, member A (Fam227a), mRNA.
TC1000002938.rn.2	-0.337536	0.0279528	0.636561	-0.350778	0.022735	0.331915	-0.191255	0.201821	0.967942	-0.183863	0.21938	0.666895	-0.0572233	0.699347	0.954852	-0.465821	0.00324161	0.23284	no	0	LOC691392	mRNARGD2516908_1	Rat Genome Database	similar to 60S ribosomal protein L17 (L23) (Amino acid starvation-induced protein) (ASI)
TC0300002314.rn.2	-0.33704	0.0885772	0.734443	-0.0275057	0.887036	0.970643	-0.419375	0.0361839	0.942847	-0.417981	0.036768	0.374787	-0.181348	0.352055	0.867373	-0.186626	0.338401	0.735173	no	0	Cd40	NM_134360	RefSeq	Rattus norvegicus CD40 molecule, TNF receptor superfamily member 5 (Cd40), mRNA.
TC1100001031.rn.2	-0.336818	0.0281825	0.636561	-0.288337	0.0578825	0.42794	-0.242515	0.107919	0.965338	-0.180397	0.227743	0.674114	-0.268379	0.0764718	0.631751	-0.0462836	0.754534	0.930698	no	0	Spag6	NM_001034960	RefSeq	Rattus norvegicus sperm associated antigen 6 (Spag6), mRNA.
TSUnmapped00000106.rn.2	-0.336721	0.0320335	0.661892	-0.147077	0.335468	0.732193	-0.248997	0.107387	0.965338	-0.218604	0.155678	0.603414	-0.0927478	0.541905	0.925295	-0.0779081	0.608114	0.875674	no	0	Ltb	NM_212507	RefSeq	Rattus norvegicus lymphotoxin beta (TNF superfamily, member 3) (Ltb), mRNA.
TC0400001889.rn.2	-0.336516	0.0429696	0.707062	0.274575	0.095276	0.495576	-0.0975112	0.546213	0.989643	-0.250411	0.126845	0.566306	0.121456	0.452957	0.908925	-0.125207	0.439244	0.793869	no	0	Klrd1	NM_012745	RefSeq	Rattus norvegicus killer cell lectin-like receptor, subfamily D, member 1 (Klrd1), mRNA.
TC1000000027.rn.2	-0.336335	0.020575	0.594383	-0.326104	0.0244206	0.339189	-0.205151	0.147504	0.965338	-0.3007	0.0369277	0.375144	-0.347481	0.0170196	0.418162	-0.393031	0.00760367	0.277844	no	0	LOC688442	mRNARGD2443327_1	Rat Genome Database	similar to limkain b1
TC0100008064.rn.2	-0.33617	0.0245867	0.623417	-0.188042	0.196879	0.61269	-0.154552	0.286898	0.970279	-0.330638	0.0268654	0.338534	-0.434529	0.00453588	0.280867	-0.253624	0.0848326	0.487592	no	0	Tssc4	NM_001013194	RefSeq	Rattus norvegicus tumor suppressing subtransferable candidate 4 (Tssc4), transcript variant 1, mRNA.
TC0500000511.rn.2	-0.335905	0.214439	0.831944	-0.153032	0.568119	0.857129	-0.448777	0.100181	0.965338	-0.553835	0.044621	0.398627	-0.282877	0.294187	0.847189	0.0664338	0.803903	0.944045	no	0	Phf24	ENSRNOT00000000141	ENSEMBL	similar to mKIAA1045 protein [gene_biotype:protein_coding transcript_biotype:protein_coding]
TC0300002044.rn.2	-0.335639	0.196114	0.826961	-0.103927	0.68557	0.902859	-0.00310572	0.990335	0.998757	-0.696726	0.00982192	0.244806	-0.230992	0.370492	0.877039	-0.0723856	0.777809	0.936278	no	0	Mcts2	Mcts2.aSep08-unspliced	Ace View	malignant T cell amplified sequence 2
TC0400001964.rn.2	-0.335624	0.263982	0.854514	-0.313297	0.296499	0.700108	-0.0710478	0.811412	0.998757	0.328674	0.273817	0.713935	-0.0949418	0.749921	0.963975	-0.304645	0.309824	0.712859	no	0	Pde6h	NM_053688	RefSeq	Rattus norvegicus phosphodiesterase 6H, cGMP-specific, cone, gamma (Pde6h), mRNA.
TC0200003300.rn.2	-0.335321	0.0323333	0.661892	-0.289174	0.0626537	0.440205	-0.236042	0.125363	0.965338	-0.076838	0.612215	0.893046	-0.433064	0.00681304	0.316512	-0.372426	0.0183219	0.339272	no	0	Pkia	NM_053772	RefSeq	Rattus norvegicus protein kinase (cAMP-dependent, catalytic) inhibitor alpha (Pkia), mRNA.
TC1900000798.rn.2	-0.335226	0.171976	0.81848	0.0104274	0.965628	0.988654	-0.432495	0.0807539	0.965338	-0.0375288	0.876772	0.968972	-0.300601	0.219394	0.804959	-0.12573	0.604083	0.875447	no	0	Cpne7	NM_001108454	RefSeq	Rattus norvegicus copine VII (Cpne7), mRNA.
TC0100006942.rn.2	-0.335215	0.12291	0.778483	0.312492	0.149465	0.567421	-0.0645033	0.762611	0.998757	-0.00115586	0.995678	0.999009	0.0681456	0.749662	0.963819	-0.0927331	0.66434	0.900739	no	0	Sct	NM_022670	RefSeq	Rattus norvegicus secretin (Sct), mRNA.
TC1600000339.rn.2	-0.334917	0.127728	0.78472	-0.0486741	0.821818	0.952994	0.10752	0.61937	0.992957	-0.368692	0.0947825	0.515988	-0.204902	0.34616	0.863506	0.0313758	0.88455	0.968621	no	0	Lzts1	NM_153470	RefSeq	Rattus norvegicus leucine zipper, putative tumor suppressor 1 (Lzts1), mRNA.
TC1300000771.rn.2	-0.334362	0.249973	0.84599	-0.59514	0.0448792	0.400016	-0.47439	0.106043	0.965338	-0.775303	0.0104063	0.24821	-0.502241	0.0877907	0.654565	-0.271845	0.348004	0.740995	no	0	Slamf1	NM_001109078	RefSeq	Rattus norvegicus signaling lymphocytic activation molecule family member 1 (Slamf1), mRNA.
TC0200004237.rn.2	-0.334128	0.0576035	0.720859	-0.460469	0.0105336	0.261158	-0.320191	0.0682389	0.965338	-0.297893	0.0887521	0.498264	-0.113422	0.509063	0.920357	-0.525115	0.00400862	0.251492	no	0	Hist2h2ac	ENSRNOT00000051917	ENSEMBL	histone cluster 2, H2ac [gene_biotype:protein_coding transcript_biotype:protein_coding]
TSUnmapped00000044.rn.2	-0.334087	0.021275	0.602317	-0.481817	0.00139359	0.122884	-0.317004	0.0282608	0.926038	-0.244455	0.0861435	0.494995	-0.37195	0.0110475	0.374306	-0.272397	0.0571205	0.439684	no	0	Lrrc23	NM_001013165	RefSeq	Rattus norvegicus leucine rich repeat containing 23 (Lrrc23), mRNA.
TC0100002329.rn.2	-0.333993	0.0604807	0.720859	0.145428	0.403589	0.775723	-0.357305	0.0454022	0.964513	-0.34512	0.0528126	0.417781	-0.107576	0.535714	0.924819	-0.0805919	0.642253	0.889509	no	0	LOC499229	ENSRNOT00000073421	ENSEMBL	similar to very large inducible GTPase 1 isoform A [gene_biotype:protein_coding transcript_biotype:protein_coding]
TC0500003673.rn.2	-0.333532	0.0780332	0.729277	-0.0781758	0.67277	0.897242	-0.222863	0.232976	0.967942	-0.180789	0.331508	0.75483	-0.425868	0.0265012	0.470508	-0.149651	0.420458	0.783133	no	0	Lck	NM_001100709	RefSeq	Rattus norvegicus LCK proto-oncogene, Src family tyrosine kinase (Lck), mRNA.
TC0700002135.rn.2	-0.333294	0.0124732	0.49774	-0.41652	0.00229977	0.151351	-0.167981	0.192213	0.967942	-0.308538	0.0199255	0.30355	-0.227809	0.0800848	0.639344	-0.431955	0.00165318	0.192605	no	0	RGD1560017	ENSRNOT00000049695	ENSEMBL	similar to Ac2-210 [gene_biotype:protein_coding transcript_biotype:protein_coding]
TC0600002859.rn.2	-0.33298	0.0877686	0.732993	-0.268971	0.16468	0.583458	-0.0887007	0.64248	0.994376	0.0697196	0.715022	0.927441	-0.30172	0.120429	0.704908	-0.362256	0.0642894	0.449954	no	0	Syndig1l	NM_001109485	RefSeq	Rattus norvegicus synapse differentiation inducing 1-like (Syndig1l), mRNA.
TC0400002858.rn.2	-0.332598	0.151067	0.804626	-0.320937	0.165475	0.583458	-0.0202757	0.92916	0.998757	-0.00437142	0.984707	0.997644	-0.265259	0.249522	0.828008	-0.520517	0.0278375	0.370166	no	0	RGD1563352	ENSRNOT00000012694	ENSEMBL	similar to ribosomal protein S11 [gene_biotype:protein_coding transcript_biotype:protein_coding]
TC1800000615.rn.2	-0.332128	0.174052	0.819539	-0.474618	0.0554202	0.418486	-0.191486	0.428941	0.983387	-0.0781964	0.745715	0.93652	-0.0461167	0.848249	0.980942	-0.584298	0.0199821	0.34597	no	0	Rps14	ENSRNOT00000059501	ENSEMBL	ribosomal protein S14 [gene_biotype:protein_coding transcript_biotype:protein_coding]
TC0100007235.rn.2	-0.332014	0.0953707	0.745553	-0.0925365	0.635539	0.88796	-0.374414	0.0614303	0.965338	-0.18345	0.349804	0.767004	-0.405291	0.043816	0.557524	-0.391087	0.0512762	0.429302	no	0	RGD1566289	mRNARGD2572374_1	Rat Genome Database	similar to probable nocturnin protein
TC1900001207.rn.2	-0.331814	0.16638	0.815999	0.18031	0.447422	0.797496	-0.0564959	0.811122	0.998757	0.17378	0.463904	0.829748	0.0227596	0.923275	0.990667	0.129415	0.58477	0.867936	no	0	Dand5	ENSRNOT00000044133	ENSEMBL	DAN domain family, member 5 [gene_biotype:protein_coding transcript_biotype:protein_coding]
TC0400000612.rn.2	-0.331747	0.147964	0.803824	-0.056896	0.801057	0.945118	-0.0900336	0.690298	0.997625	-0.00688647	0.975658	0.995656	-0.360591	0.116844	0.702842	0.0559556	0.804275	0.944078	no	0	Lrguk	NM_001106589	RefSeq	Rattus norvegicus leucine-rich repeats and guanylate kinase domain containing (Lrguk), mRNA.
TC1800000015.rn.2	-0.331474	0.0392667	0.697689	-0.426236	0.00933335	0.251221	-0.252628	0.111411	0.965338	-0.229093	0.147505	0.595368	-0.135049	0.388326	0.888934	-0.456215	0.00572052	0.263395	no	0	Rpl36al	NM_031105	RefSeq	Rattus norvegicus ribosomal protein L36a-like (Rpl36al), mRNA.
TC0100002239.rn.2	-0.331296	0.0825043	0.732398	-0.30143	0.11277	0.51787	-0.259773	0.169665	0.965338	0.176595	0.346861	0.76639	-0.204849	0.276279	0.842102	-0.516906	0.0085716	0.290745	no	0	LOC100134871	NM_001113223	RefSeq	Rattus norvegicus beta globin minor gene (LOC100134871), mRNA.
TC0X00001783.rn.2	-0.330992	0.157147	0.809852	-0.169199	0.464595	0.80409	-0.474161	0.0459231	0.964513	0.0582736	0.80045	0.949661	-0.144907	0.530672	0.924032	-0.197018	0.395145	0.769476	no	0	LOC102549011	ENSRNOT00000072727	ENSEMBL	titin-like [gene_biotype:protein_coding transcript_biotype:protein_coding]
TC0300002213.rn.2	-0.330837	0.255445	0.849682	-0.48693	0.0978422	0.497215	-0.382179	0.190365	0.967942	0.151989	0.598548	0.888177	-0.0640333	0.824163	0.974499	-0.670854	0.0250273	0.362457	no	0	LOC102548360	mRNARGD7734579_1	Rat Genome Database	MLV-related proviral Env polyprotein-like
TC0100007222.rn.2	-0.330818	0.21113	0.830619	-0.260038	0.32348	0.723771	-0.37043	0.162688	0.965338	-0.318357	0.228436	0.674839	-0.389634	0.142589	0.73965	-0.453031	0.0900054	0.496214	no	0	Gng3	NM_053658	RefSeq	Rattus norvegicus guanine nucleotide binding protein (G protein), gamma 3 (Gng3), mRNA.
TC0700003885.rn.2	-0.33074	0.0882332	0.733827	-0.10619	0.576658	0.861243	-0.130708	0.492497	0.984889	-0.112166	0.555506	0.872949	-0.469632	0.0177603	0.422017	-0.0248918	0.895653	0.971134	no	0	Faim2	NM_144756	RefSeq	Rattus norvegicus Fas apoptotic inhibitory molecule 2 (Faim2), mRNA.
TC0800001096.rn.2	-0.33012	0.0165068	0.546455	-0.456464	0.00137345	0.122884	-0.116323	0.380105	0.976945	-0.269834	0.0469065	0.402467	-0.157718	0.236278	0.817527	-0.482251	0.000796641	0.151724	no	0	RGD1565900	ENSRNOT00000071909	ENSEMBL	Protein LOC100912027
TC0100005042.rn.2	-0.329727	0.0825997	0.732398	-0.0072734	0.968749	0.989371	0.145078	0.436638	0.983485	0.528557	0.00708825	0.215737	0.380911	0.0465176	0.563949	-0.18893	0.312578	0.714642	no	0	Sptbn4	NM_001100845	RefSeq	Rattus norvegicus spectrin, beta, non-erythrocytic 4 (Sptbn4), mRNA.
TC0600000972.rn.2	-0.329013	0.0205082	0.593983	-0.169333	0.219325	0.639953	0.0728163	0.593942	0.991887	-0.0282992	0.835562	0.958291	-0.135723	0.322903	0.855055	-0.22616	0.103869	0.52068	no	0	Mnat1	NM_153472	RefSeq	Rattus norvegicus MNAT CDK-activating kinase assembly factor 1 (Mnat1), mRNA.
TC0400003844.rn.2	-0.328957	0.0340085	0.6701	-0.0497671	0.740155	0.921894	-0.105311	0.484065	0.984889	-0.181173	0.23196	0.677449	0.0561192	0.708483	0.955516	-0.249972	0.102319	0.517982	no	0	Cbx3	ENSRNOT00000044407	ENSEMBL	chromobox homolog 3-like [gene_biotype:protein_coding transcript_biotype:protein_coding]
TC0900000352.rn.2	-0.328948	0.0609428	0.720859	-0.487231	0.0070197	0.225967	-0.475537	0.00834925	0.760342	-0.252073	0.14664	0.594765	-0.652388	0.000510911	0.131301	-0.407791	0.0219036	0.35029	no	0	Gsta3	NM_001009920	RefSeq	Rattus norvegicus glutathione S-transferase alpha 3 (Gsta3), transcript variant 1, mRNA.
TC0800002449.rn.2	-0.328791	0.0267855	0.631696	-0.481248	0.00180171	0.137257	-0.226012	0.120699	0.965338	-0.31224	0.0348167	0.368738	-0.292032	0.0474887	0.567786	-0.450137	0.00323804	0.23284	no	0	Tagln	NM_031549	RefSeq	Rattus norvegicus transgelin (Tagln), mRNA.
TC0300004050.rn.2	-0.32877	0.284959	0.863225	-0.61126	0.0514052	0.41261	-0.282875	0.356512	0.976945	-0.0799506	0.79321	0.948196	-0.0669433	0.826237	0.97532	-0.374269	0.224686	0.650013	no	0	Shf	ENSRNOT00000064592	ENSEMBL	Src homology 2 domain containing F [gene_biotype:protein_coding transcript_biotype:protein_coding]
TC0100003266.rn.2	-0.328527	0.0128331	0.50097	-0.292814	0.0252012	0.339945	-0.323907	0.0140339	0.84869	-0.294039	0.0246403	0.326718	-0.079015	0.531491	0.924139	-0.29056	0.0262626	0.366015	no	0	Lpxn	NM_001009649	RefSeq	Rattus norvegicus leupaxin (Lpxn), mRNA.
TC0700004038.rn.2	-0.32801	0.0203101	0.592082	-0.331313	0.0191751	0.318383	-0.190806	0.165649	0.965338	-0.183134	0.182835	0.631782	-0.0810917	0.551021	0.92615	-0.489006	0.000929104	0.166841	no	0	Myg1	NM_001005545	RefSeq	Rattus norvegicus melanocyte proliferating gene 1 (Myg1), mRNA.
TC1500002435.rn.2	-0.327908	0.110687	0.764671	-0.12647	0.531725	0.838285	-0.278834	0.172722	0.965338	-0.387607	0.0612468	0.441892	-0.225245	0.268387	0.838233	-0.0895185	0.657543	0.897214	no	0	Gpr183	NM_001109386	RefSeq	Rattus norvegicus G protein-coupled receptor 183 (Gpr183), mRNA.
TC1200001801.rn.2	-0.327691	0.224315	0.836132	0.0224619	0.932877	0.981631	-0.24733	0.356778	0.976945	-0.270452	0.314214	0.746457	-0.186892	0.485021	0.915963	-0.180413	0.500179	0.824221	no	0	Wscd2	NM_001271178	RefSeq	Rattus norvegicus WSC domain containing 2 (Wscd2), mRNA.
TC1000002895.rn.2	-0.327436	0.052749	0.720859	-0.52301	0.00294299	0.168308	-0.242426	0.146432	0.965338	-0.233936	0.160645	0.608027	-0.133665	0.41816	0.895737	-0.634017	0.000453068	0.123945	no	0	Hist3h2bb	NM_001109641	RefSeq	Rattus norvegicus histone cluster 3, H2bb (Hist3h2bb), mRNA.
TC0X00001761.rn.2	-0.327256	0.242316	0.845162	-0.195225	0.482593	0.811097	-0.368259	0.189464	0.967942	-0.701964	0.0154078	0.27668	-0.397538	0.157505	0.752502	-0.337101	0.228727	0.653644	no	0	Chdc2	mRNARGD2776040_1	Rat Genome Database	calponin homology domain containing 2
TC0900001872.rn.2	-0.327132	0.295273	0.867308	-0.232822	0.454508	0.800275	-0.199123	0.521919	0.986886	-0.0525145	0.8655	0.965402	-0.225948	0.467828	0.912669	-0.223175	0.473265	0.808783	no	0	Chst10	NM_080397	RefSeq	Rattus norvegicus carbohydrate sulfotransferase 10 (Chst10), mRNA.
TC0100004155.rn.2	-0.327088	0.100507	0.75401	-0.355886	0.0749882	0.461039	-0.200691	0.307481	0.97676	-0.13452	0.492081	0.842673	0.0488919	0.802226	0.970301	-0.37123	0.0638069	0.447824	no	0	RGD1559962	ENSRNOT00000036049	ENSEMBL	similar to High mobility group protein 2 (HMG-2) [gene_biotype:protein_coding transcript_biotype:protein_coding]
TC1300002097.rn.2	-0.326479	0.0516395	0.720859	-0.309965	0.0639205	0.442401	-0.239887	0.147455	0.965338	-0.393565	0.0204762	0.306099	-0.409622	0.0161995	0.410015	-0.180263	0.273078	0.68691	no	0	Enah	NM_001012150	RefSeq	Rattus norvegicus enabled homolog (Drosophila) (Enah), mRNA.
TSUnmapped00000062.rn.2	-0.32647	0.118117	0.77405	-0.288404	0.165741	0.583901	-0.105889	0.606329	0.992957	-0.0887685	0.665553	0.911197	-0.600973	0.0057214	0.296418	-0.218899	0.289865	0.697377	no	0	Eps8l3	NM_001106463	RefSeq	Rattus norvegicus EPS8-like 3 (Eps8l3), mRNA.
TC1900000622.rn.2	-0.326408	0.0559253	0.720859	-0.555118	0.00191564	0.139766	-0.364553	0.0339086	0.942847	-0.174538	0.297209	0.732825	-0.179969	0.282678	0.84361	-0.326222	0.0560579	0.43719	no	0	Terf2ip	NM_001013143	RefSeq	Rattus norvegicus telomeric repeat binding factor 2, interacting protein (Terf2ip), mRNA.
TC0200003981.rn.2	-0.326332	0.275336	0.859774	0.0140802	0.962121	0.988646	0.0186771	0.949769	0.998757	-0.570155	0.0611408	0.441892	0.0696623	0.814305	0.97132	0.0268861	0.927745	0.979568	no	0	LOC100910284	mRNARGD6499198_1	Rat Genome Database	ENCODES a protein that exhibits carbohydrate binding (inferred) AND hyaluronic acid binding (inferred) AND INVOLVED IN hippocampus development (ortholog) AND FOUND IN proteinaceous extracellular matrix (ortholog) AND INTERACTS WITH 2 3 7 8-tetrachlorodibenzodioxine AND ammonium chloride AND capsaicin
TC1500000491.rn.2	-0.326244	0.0819577	0.732398	-0.397909	0.0358062	0.378603	-0.372408	0.0485615	0.965338	-0.282389	0.130004	0.570623	-0.413865	0.0294326	0.490872	-0.438519	0.0215741	0.348451	no	0	Ngdn	NM_001107263	RefSeq	Rattus norvegicus neuroguidin, EIF4E binding protein (Ngdn), mRNA.
TC1100002053.rn.2	-0.32592	0.0396453	0.69897	-0.076686	0.617746	0.881461	-0.0899121	0.558744	0.989643	-0.155567	0.314157	0.746457	0.118009	0.443674	0.906205	0.19072	0.218954	0.645916	no	0	Tctex1d2	NM_001109054	RefSeq	Rattus norvegicus Tctex1 domain containing 2 (Tctex1d2), mRNA.
TC0200001823.rn.2	-0.325884	0.130494	0.788427	-0.0582369	0.783466	0.939441	-0.210644	0.323528	0.976945	-0.529747	0.0166762	0.289512	-0.442397	0.0429235	0.555091	0.0592212	0.779904	0.936958	no	0	Wars2	NM_001168641	RefSeq	Rattus norvegicus tryptophanyl tRNA synthetase 2 (mitochondrial) (Wars2), mRNA.
TC0800001207.rn.2	-0.325721	0.185609	0.826112	-0.589148	0.0199288	0.321771	-0.552039	0.0284164	0.926038	-0.278912	0.255363	0.701775	-0.566173	0.0248591	0.459601	-0.476347	0.0563877	0.43719	no	0	LOC679973	LOC679973.aSep08-unspliced	Ace View	similar to Heat shock protein HSP 90-beta (HSP 84) (Tumor-specific transplantation 84 kDa antigen) (TSTA)
TC1400000387.rn.2	-0.325355	0.250504	0.84599	0.00221364	0.993699	0.99883	-0.234275	0.405748	0.97757	0.116557	0.677946	0.916052	0.289212	0.306028	0.848715	-0.317428	0.262007	0.680403	no	0	Spink2	NM_001008870_2	RefSeq	serine peptidase inhibitor, Kazal type 2 (acrosin-trypsin inhibitor) (Spink2), mRNA
TC0700003297.rn.2	-0.325153	0.0518403	0.720859	-0.57015	0.00121302	0.115512	-0.211812	0.197948	0.967942	-0.415515	0.0145603	0.273577	-0.0826104	0.611819	0.938782	-0.449104	0.00874039	0.290745	no	0	Rps19l1	ENSRNOT00000041802	ENSEMBL	ribosomal protein S19-like 1 [gene_biotype:protein_coding transcript_biotype:protein_coding]
TC2000000121.rn.2	-0.325091	0.0702212	0.720859	-0.24798	0.162962	0.580951	-0.0852345	0.6271	0.993316	-0.493622	0.00762083	0.223817	-0.0230215	0.895433	0.986294	-0.251536	0.157187	0.578053	no	0	Tcf19	NM_213561	RefSeq	Rattus norvegicus transcription factor 19 (Tcf19), mRNA.
TC0800001451.rn.2	-0.3249	0.0313364	0.659796	-0.272863	0.0678252	0.450139	-0.162927	0.26782	0.967942	-0.0111962	0.938738	0.98604	-0.0327872	0.821988	0.973844	-0.19877	0.17834	0.603559	no	0	Mrpl3	NM_001106852	RefSeq	Rattus norvegicus mitochondrial ribosomal protein L3 (Mrpl3), mRNA.
TC0400001157.rn.2	-0.324296	0.0430045	0.707062	-0.487487	0.00331878	0.175065	-0.153017	0.328052	0.976945	-0.036718	0.813201	0.953124	-0.181942	0.246249	0.8257	-0.195751	0.212929	0.641801	no	0	LOC100362391	ENSRNOT00000073768	ENSEMBL	NADH dehydrogenase (ubiquinone) 1 beta subcomplex 3-like [gene_biotype:protein_coding transcript_biotype:protein_coding]
TC0700003384.rn.2	-0.324143	0.169773	0.81721	-0.382599	0.107019	0.509206	-0.483552	0.0439772	0.964513	-0.259265	0.269712	0.710749	-0.320504	0.174481	0.769453	-0.221676	0.344137	0.739201	no	0	LOC680875	ENSRNOT00000014191	ENSEMBL	similar to dystonin isoform 1 [gene_biotype:protein_coding transcript_biotype:protein_coding]
TC0300000059.rn.2	-0.323985	0.185516	0.826112	0.135527	0.575537	0.860851	0.198155	0.414231	0.980219	0.0869366	0.719095	0.928317	0.0809892	0.737544	0.960363	0.0832346	0.730559	0.923949	no	0	Fut7	NM_199491	RefSeq	Rattus norvegicus fucosyltransferase 7 (alpha (1,3) fucosyltransferase) (Fut7), mRNA.
TC1000002134.rn.2	-0.323916	0.0396472	0.69897	-0.295761	0.0589928	0.431071	-0.135883	0.375542	0.976945	-0.0829901	0.58698	0.882649	-0.114534	0.454344	0.908925	-0.277233	0.0758026	0.47488	no	0	LOC102553283	mRNARGD7652526_1	Rat Genome Database	zinc finger protein 93-like
TC0200001375.rn.2	-0.32344	0.27368	0.856546	-0.432738	0.145852	0.565716	-0.186428	0.525592	0.986886	0.129539	0.658671	0.909292	-0.230945	0.432423	0.901441	-0.327075	0.268421	0.683797	no	0	Otol1	ENSRNOT00000035765	ENSEMBL	otolin 1 [gene_biotype:protein_coding transcript_biotype:protein_coding]
TC0900000935.rn.2	-0.323088	0.0800674	0.732398	0.0561999	0.755489	0.927936	0.217021	0.233827	0.967942	0.143494	0.4284	0.815069	0.146604	0.418556	0.895737	-0.0358867	0.842311	0.957763	no	0	Tmem198	ENSRNOT00000027208	ENSEMBL	transmembrane protein 198 [gene_biotype:protein_coding transcript_biotype:protein_coding]
TC0100003018.rn.2	-0.322819	0.0659571	0.720859	-0.107522	0.530965	0.838244	-0.404611	0.0230225	0.906751	-0.352467	0.0456992	0.400656	-0.278542	0.110341	0.697202	-0.0426324	0.803328	0.943984	no	0	Zdhhc24	NM_001039100	RefSeq	Rattus norvegicus zinc finger, DHHC-type containing 24 (Zdhhc24), mRNA.
TC1000002175.rn.2	-0.322488	0.148869	0.804303	-0.410768	0.0685433	0.451568	-0.341603	0.126951	0.965338	-0.311192	0.163181	0.610525	-0.262994	0.236662	0.817527	-0.36863	0.100515	0.51484	no	0	LOC688899	LOC688899.aSep08-unspliced	Ace View	similar to 40S ribosomal protein S19
TSUnmapped00000010.rn.2	-0.322229	0.205324	0.830619	-0.635132	0.0156751	0.302203	-0.375133	0.142028	0.965338	-0.323023	0.204237	0.655235	-0.0626941	0.803114	0.970445	-0.365624	0.152085	0.573133	no	0	Rcor2	NM_001013994	RefSeq	Rattus norvegicus REST corepressor 2 (Rcor2), mRNA.
TC0100003230.rn.2	-0.322217	0.0291884	0.640797	-0.127766	0.372704	0.757461	-0.084038	0.556314	0.989643	-0.209411	0.147981	0.596002	0.0949375	0.506593	0.920294	-0.25222	0.0835467	0.487352	no	0	Ms4a6b	ENSRNOT00000049574	ENSEMBL	membrane-spanning 4-domains subfamily A member 6B-like [gene_biotype:protein_coding transcript_biotype:protein_coding]
TC0300004228.rn.2	-0.322045	0.0327474	0.663928	-0.246572	0.0973782	0.497215	-0.159848	0.276788	0.967942	-0.408575	0.00788964	0.227983	-0.126168	0.38908	0.889548	-0.233147	0.116227	0.531708	no	0	Trmt6	NM_001107779	RefSeq	Rattus norvegicus tRNA methyltransferase 6 (Trmt6), mRNA.
TC0800001901.rn.2	-0.321954	0.138856	0.796506	-0.590216	0.00886027	0.24424	-0.291361	0.17915	0.966891	-0.290229	0.180801	0.629916	-0.326196	0.133893	0.731354	0.0808574	0.705772	0.915443	no	0	LOC654482	NM_001039174	RefSeq	Rattus norvegicus hypothetical protein LOC654482 (LOC654482), mRNA.
TC0500000040.rn.2	-0.321562	0.188862	0.826112	-0.179278	0.459813	0.802651	-0.632587	0.0125366	0.832081	-0.207359	0.393244	0.797265	-0.596338	0.0180146	0.422419	-0.420626	0.0884961	0.493083	no	0	Eya1	ENSRNOT00000064946	ENSEMBL	EYA transcriptional coactivator and phosphatase 1 [gene_biotype:protein_coding transcript_biotype:protein_coding]
TC1700001816.rn.2	-0.321337	0.172391	0.818528	-0.271771	0.246599	0.661632	-0.259157	0.26878	0.967942	-0.361033	0.126606	0.565946	0.0534524	0.817996	0.972071	-0.52636	0.0288357	0.372906	no	0	Hist1h2bh	ENSRNOT00000048465	ENSEMBL	Histone H2B
TC0700001902.rn.2	-0.321273	0.0604256	0.720859	-0.0885421	0.595806	0.871843	0.047249	0.7768	0.998757	-0.157969	0.346176	0.765925	0.0893724	0.592378	0.935803	-0.40396	0.0199774	0.34597	no	0	Amhr2	NM_030998	RefSeq	Rattus norvegicus anti-Mullerian hormone receptor, type II (Amhr2), mRNA.
TC0700002234.rn.2	-0.320469	0.253816	0.847273	0.0462495	0.867933	0.964915	-0.0788211	0.776964	0.998757	-0.75785	0.00963541	0.243911	-0.847646	0.00421236	0.272935	0.179414	0.520108	0.835705	no	0	Ephx3	NM_001108988	RefSeq	Rattus norvegicus epoxide hydrolase 3 (Ephx3), mRNA.
TC0300005082.rn.2	-0.320399	0.178372	0.82176	0.0249031	0.915551	0.977467	-0.258047	0.276132	0.967942	0.166505	0.479952	0.837357	0.00322425	0.989045	0.99897	0.127707	0.587387	0.869382	no	0	Dnmt3b	NM_001003959	RefSeq	Rattus norvegicus DNA (cytosine-5-)-methyltransferase 3 beta (Dnmt3b), mRNA.
TC1300001972.rn.2	-0.320311	0.083195	0.732398	-0.116219	0.521451	0.83215	-0.274851	0.134836	0.965338	-0.480505	0.0113626	0.254557	-0.35342	0.0571097	0.588327	-0.135619	0.454886	0.799564	no	0	Cadm3	NM_001047103	RefSeq	Rattus norvegicus cell adhesion molecule 3 (Cadm3), mRNA.
TC0100003560.rn.2	-0.319277	0.0762229	0.727224	-0.326777	0.0698772	0.454807	-0.0770838	0.661531	0.997124	-0.395262	0.0300981	0.352507	0.0151443	0.931361	0.992534	0.0428561	0.807505	0.945154	no	0	RGD1562542	mRNARGD2786573_1	Rat Genome Database	INTERACTS WITH ammonium chloride
TC0100003897.rn.2	-0.319213	0.272668	0.856258	-0.459243	0.117985	0.525194	-0.253882	0.381391	0.977021	-0.341938	0.240604	0.686271	-0.274721	0.344018	0.862641	-0.25845	0.372984	0.753763	no	0	Eno4	NM_001134505	RefSeq	Rattus norvegicus enolase family member 4 (Eno4), mRNA.
TC0900001039.rn.2	-0.319141	0.178423	0.82176	-0.281836	0.233313	0.650166	-0.321187	0.17573	0.965338	-0.349552	0.141582	0.588082	-0.246338	0.296318	0.847189	-0.401875	0.0926929	0.501529	no	0	RGD1561755	mRNARGD7586940_1	Rat Genome Database	similar to Signal Recognition Particle Alu Rna Binding Heterodimer Srp914
TC2000000084.rn.2	-0.3184	0.0743322	0.725149	-0.013511	0.938161	0.983626	0.00540304	0.975249	0.998757	-0.160347	0.360218	0.773069	-0.178714	0.308579	0.848715	-0.311474	0.0805512	0.485277	no	0	RT1-N2	NM_001008854	RefSeq	Rattus norvegicus RT1 class Ib, locus N2 (RT1-N2), mRNA.
TC1000003962.rn.2	-0.318239	0.39411	0.903067	-0.0253456	0.945593	0.985907	-0.380083	0.309896	0.976945	-0.418976	0.26378	0.707278	-0.0637457	0.863751	0.982012	-0.357896	0.338566	0.735173	no	0	ENSMUSG00000020717	MTA_TR1100014898.mm	MTA2Rn6	platelet/endothelial cell adhesion molecule 1, Non-coding transcript identified by NONCODE: Sense No Exonic
TC0200001865.rn.2	-0.317915	0.157286	0.809852	-0.0132648	0.952227	0.987257	-0.0727858	0.742553	0.998757	-0.159259	0.473672	0.835361	-0.162808	0.46395	0.912516	0.137463	0.535871	0.844945	no	0	Ngf	NM_001277055	RefSeq	Rattus norvegicus nerve growth factor (beta polypeptide) (Ngf), mRNA.
TC2000001504.rn.2	-0.31791	0.0530145	0.720859	-0.39147	0.0187748	0.316557	-0.168426	0.295556	0.970811	-0.119494	0.456179	0.827795	-0.127261	0.427693	0.898928	-0.478369	0.00483348	0.253154	no	0	Snrpd2l	ENSRNOT00000071064	ENSEMBL	small nuclear ribonucleoprotein D2-like [gene_biotype:protein_coding transcript_biotype:protein_coding]
TC0700003410.rn.2	-0.317815	0.0915949	0.74307	-0.0635812	0.730409	0.917666	-0.205031	0.270466	0.967942	-0.347825	0.0659471	0.452615	-0.140693	0.447344	0.907084	-0.040242	0.827265	0.952962	no	0	Lrrc24	NM_001135896	RefSeq	Rattus norvegicus leucine rich repeat containing 24 (Lrrc24), mRNA.
TC1400001934.rn.2	-0.317488	0.158236	0.809852	-0.500821	0.0293178	0.351302	-0.363338	0.107944	0.965338	-0.159758	0.47274	0.83495	-0.280683	0.210753	0.79781	-0.273435	0.222501	0.649672	no	0	Pacrgl	ENSRNOT00000005587	ENSEMBL	PARK2 co-regulated-like [gene_biotype:protein_coding transcript_biotype:protein_coding]
TC2000000531.rn.2	-0.317173	0.353283	0.892078	-0.20298	0.550959	0.848616	-0.479516	0.163946	0.965338	-0.073275	0.829164	0.957067	-0.197348	0.562007	0.928396	-0.529735	0.125309	0.545973	no	0	LOC102554153	mRNARGD7560664_1	Rat Genome Database	uncharacterized LOC102554153
TC0400000548.rn.2	-0.317007	0.12467	0.779266	-0.639342	0.00319632	0.17318	-0.0918458	0.651121	0.994376	-0.177263	0.384777	0.791206	-0.465767	0.0269377	0.475572	-0.451422	0.031644	0.386764	no	0	Ssmem1	NM_001109228	RefSeq	Rattus norvegicus serine-rich single-pass membrane protein 1 (Ssmem1), mRNA.
TC0800001220.rn.2	-0.316534	0.0274502	0.632201	-0.353207	0.0146949	0.295544	-0.200134	0.154201	0.965338	-0.189131	0.17744	0.627298	-0.156785	0.261529	0.832621	-0.184534	0.18792	0.614216	no	0	Bckdhb	NM_019267	RefSeq	Rattus norvegicus branched chain keto acid dehydrogenase E1, beta polypeptide (Bckdhb), mRNA.
TC0100007802.rn.2	-0.31626	0.251555	0.84599	-0.318988	0.247568	0.663216	-0.401561	0.147837	0.965338	-0.629693	0.0263864	0.336046	-0.5474	0.0514965	0.578513	0.0772432	0.777427	0.936278	no	0	Kchip2	Kcnip2andKchip2.aSep08	Ace View	A-type potassium channel modulatory protein 2Kv channel-interacting protein 2
TC0200004239.rn.2	-0.315915	0.0657429	0.720859	-0.44669	0.0110581	0.267824	-0.29345	0.0863168	0.965338	-0.219691	0.194812	0.647373	-0.0942695	0.57404	0.932741	-0.458645	0.00925679	0.291985	no	0	LOC690131	LOC690131.aSep08-unspliced	Ace View	similar to H2A histone family, member O
TC0900002104.rn.2	-0.315914	0.170695	0.817316	-0.226272	0.323161	0.723702	-0.317658	0.168411	0.965338	-0.220859	0.334704	0.757377	-0.347405	0.133051	0.729759	-0.158627	0.486921	0.816842	no	0	Mdh1b	NM_001108221	RefSeq	Rattus norvegicus malate dehydrogenase 1B, NAD (soluble) (Mdh1b), mRNA.
TC0700001366.rn.2	-0.315875	0.165776	0.815897	-0.0993323	0.658801	0.891807	-0.530484	0.0231848	0.906751	-0.367109	0.108991	0.535738	-0.496458	0.0327936	0.505786	-0.381077	0.0966541	0.508557	no	0	Kifc2	NM_198752	RefSeq	Rattus norvegicus kinesin family member C2 (Kifc2), mRNA.
TC1900001399.rn.2	-0.315755	0.0588466	0.720859	-0.478543	0.00555029	0.20826	-0.154654	0.344917	0.976945	-0.243892	0.14021	0.587088	-0.041832	0.797119	0.96937	-0.389374	0.0214949	0.348451	no	0	LOC100912386	mRNARGD6487465_1	Rat Genome Database	40S ribosomal protein S20-like
TC1000003563.rn.2	-0.315686	0.0214833	0.602677	-0.337755	0.0144133	0.295333	-0.126073	0.34227	0.976945	-0.202675	0.13085	0.571968	-0.13102	0.323928	0.855055	-0.425792	0.0026036	0.22113	no	0	Rps24	ENSRNOT00000043005	ENSEMBL	ribosomal protein S24-like [gene_biotype:protein_coding transcript_biotype:protein_coding]
TC0300003779.rn.2	-0.315415	0.142976	0.799938	-0.27317	0.202776	0.618301	-0.411427	0.0587683	0.965338	-0.0211755	0.920386	0.97945	-0.428527	0.0495134	0.572119	-0.548369	0.013505	0.312679	no	0	LOC102552134	mRNARGD7537840_1	Rat Genome Database	uncharacterized LOC102552134
TC0900002140.rn.2	-0.315337	0.126716	0.783107	-0.372669	0.0730211	0.459648	-0.271057	0.187273	0.967942	0.177683	0.383815	0.790445	-0.197714	0.333163	0.858438	-0.189143	0.35426	0.743256	no	0	Myl1	NM_001077656	RefSeq	Rattus norvegicus myosin, light chain 1 (Myl1), transcript variant 1f, mRNA.
TC1700000687.rn.2	-0.315312	0.247007	0.845653	-0.0473178	0.860721	0.963762	0.118101	0.661827	0.997124	-0.575528	0.0388141	0.381313	-0.172755	0.522979	0.921581	0.0477373	0.859499	0.963034	no	0	Zfp192	NM_001100574	RefSeq	Rattus norvegicus zinc finger protein 192 (Zfp192), mRNA.
TC0800001080.rn.2	-0.315232	0.197663	0.828759	-0.351555	0.152032	0.570182	0.0739127	0.75986	0.998757	-0.30143	0.217523	0.664842	0.0743135	0.7586	0.96429	0.285498	0.242273	0.664126	no	0	Dyx1c1	NM_001007010	RefSeq	Rattus norvegicus dyslexia susceptibility 1 candidate 1 (Dyx1c1), mRNA.
TC2000001086.rn.2	-0.31511	0.0527278	0.720859	-0.373045	0.023284	0.333729	-0.194173	0.224497	0.967942	-0.243866	0.129526	0.569488	-0.14197	0.372026	0.877964	-0.318682	0.0502437	0.427373	no	0	LOC103694381	ENSRNOT00000001108	ENSEMBL	lymphotoxin beta (TNF superfamily, member 3) [gene_biotype:protein_coding transcript_biotype:protein_coding]
TC1300000500.rn.2	-0.314667	0.147538	0.803824	-0.242652	0.261035	0.674906	0.0977562	0.648077	0.994376	-0.226761	0.292985	0.730283	0.0574862	0.788171	0.96937	-0.195441	0.363728	0.749641	no	0	Rgs16	NM_001077589	RefSeq	Rattus norvegicus regulator of G-protein signaling 16 (Rgs16), mRNA.
TC0700000889.rn.2	-0.314489	0.107377	0.757922	-0.352753	0.0723045	0.458133	-0.214846	0.266401	0.967942	-0.0378646	0.843315	0.959686	0.0497131	0.795289	0.96937	-0.416402	0.0355404	0.391468	no	0	RGD1565117	ENSRNOT00000045687	ENSEMBL	similar to 40S ribosomal protein S26 [gene_biotype:protein_coding transcript_biotype:protein_coding]
TC2000000296.rn.2	-0.313905	0.216586	0.833209	-0.108462	0.66624	0.893994	-0.288623	0.255063	0.967942	-0.342723	0.178249	0.628035	-0.00331813	0.989457	0.99897	0.0787958	0.753863	0.930547	no	0	Pacsin1	NM_017294	RefSeq	Rattus norvegicus protein kinase C and casein kinase substrate in neurons 1 (Pacsin1), mRNA.
TC1200000435.rn.2	-0.313828	0.0394636	0.697689	-0.342716	0.0253677	0.340312	-0.180758	0.225671	0.967942	-0.137099	0.355875	0.770182	0.042927	0.771231	0.966292	0.0333963	0.820995	0.950073	no	0	Cldn4	NM_001012022	RefSeq	Rattus norvegicus claudin 4 (Cldn4), mRNA.
TC1000002985.rn.2	-0.313525	0.158006	0.809852	-0.169924	0.439328	0.793832	0.378823	0.0901816	0.965338	0.0678535	0.756578	0.939293	-0.0966125	0.659191	0.94789	-0.26284	0.234513	0.657937	no	0	Zfp286a	NM_001191921	RefSeq	Rattus norvegicus zinc finger protein 286A (Zfp286a), mRNA.
TC0300001490.rn.2	-0.313512	0.152924	0.80635	-0.241459	0.268012	0.679589	0.011544	0.957374	0.998757	-0.30062	0.170008	0.618606	0.129875	0.548699	0.925295	-0.16385	0.450016	0.797374	no	0	Knstrn	NM_001004264	RefSeq	Rattus norvegicus kinetochore-localized astrin/SPAG5 binding protein (Knstrn), mRNA.
TC0100002005.rn.2	-0.31343	0.157573	0.809852	-0.647031	0.00527392	0.203618	-0.274057	0.214947	0.967942	-0.259416	0.239904	0.685985	-0.655739	0.00475466	0.285045	-0.548652	0.0162606	0.328684	no	0	Dlg2	NM_022282	RefSeq	Rattus norvegicus discs, large homolog 2 (Drosophila) (Dlg2), mRNA.
TSUnmapped00000036.rn.2	-0.313219	0.0346926	0.671688	-0.264605	0.071714	0.456891	-0.263434	0.0729196	0.965338	0.0277119	0.846747	0.960525	-0.0616175	0.667734	0.94789	-0.177226	0.22154	0.649078	no	0	Hmgb3	NM_001173341	RefSeq	Rattus norvegicus high mobility group box 3 (Hmgb3), mRNA.
TC0100004070.rn.2	-0.313192	0.157881	0.809852	-0.0890002	0.684061	0.902271	-0.118584	0.588046	0.991121	-0.2264	0.303865	0.738548	-0.187158	0.394155	0.891252	0.15872	0.469227	0.806976	no	0	Ccdc28a	NM_001037789	RefSeq	Rattus norvegicus coiled-coil domain containing 28A (Ccdc28a), mRNA.
TC1000001219.rn.2	-0.313007	0.0499544	0.720859	-0.482741	0.00354863	0.176841	-0.114735	0.461172	0.984417	-0.334038	0.037158	0.375463	-0.0757881	0.625625	0.940472	-0.553087	0.00103343	0.168364	no	0	LOC100911973	mRNARGD6489929_1	Rat Genome Database	INTERACTS WITH 17beta-estradiol (ortholog) AND 3 3' 4 4'-tetrachlorobiphenyl (ortholog) AND cobalt dichloride (ortholog)
TC0100004993.rn.2	-0.312731	0.158718	0.809852	-0.0986211	0.652336	0.890129	-0.183784	0.402925	0.97757	0.1631	0.45742	0.827795	-0.153069	0.485336	0.915963	-0.00580082	0.978827	0.992732	no	0	Cnfn	NM_001108909	RefSeq	Rattus norvegicus cornifelin (Cnfn), mRNA.
TC0800002185.rn.2	-0.311927	0.131	0.788427	-0.462052	0.0282446	0.350804	-0.492575	0.0199201	0.882299	0.0683325	0.73663	0.934448	-0.269409	0.190212	0.781504	-0.283873	0.168096	0.592454	no	0	Barx2	ENSRNOT00000011386	ENSEMBL	BARX homeobox 2 [gene_biotype:protein_coding transcript_biotype:protein_coding]
TC0500002614.rn.2	-0.311696	0.176848	0.820863	-0.324836	0.159777	0.578217	-0.291887	0.205223	0.967942	-0.487406	0.0382442	0.378825	-0.137083	0.548111	0.925295	-0.583912	0.0142895	0.321897	no	0	Sit1	NM_001024344	RefSeq	Rattus norvegicus signaling threshold regulating transmembrane adaptor 1 (Sit1), mRNA.
TC1000004399.rn.2	-0.311605	0.0767981	0.727224	-0.335114	0.0579197	0.42794	-0.270193	0.122774	0.965338	0.166245	0.336987	0.759672	-0.258416	0.139357	0.736865	-0.519991	0.00448611	0.253154	no	0	Hba-a1	NM_001013853	RefSeq	Rattus norvegicus hemoglobin alpha, adult chain 1 (Hba-a1), mRNA.
TC0X00001070.rn.2	-0.311091	0.203139	0.830619	-0.109007	0.65216	0.890129	0.0770259	0.749909	0.998757	0.150456	0.534401	0.861284	-0.187092	0.440491	0.904342	-0.139751	0.563721	0.857201	no	0	Rhox5	NM_022175	RefSeq	Rattus norvegicus reproductive homeobox 5 (Rhox5), mRNA.
TC1100001253.rn.2	-0.310921	0.14346	0.800396	0.172061	0.41294	0.780824	-0.00101707	0.996119	0.999634	0.259603	0.219647	0.666959	0.08318	0.691117	0.953333	-0.0420259	0.840753	0.957519	no	0	Krtap16-5	NM_001109424	RefSeq	Rattus norvegicus keratin associated protein 16-5 (Krtap16-5), mRNA.
TC0800003355.rn.2	-0.310633	0.44956	0.915136	0.74505	0.0753774	0.461517	-0.516241	0.212291	0.967942	0.303847	0.459441	0.828814	0.0689925	0.866084	0.982012	0.416739	0.312027	0.714445	no	0	Slc38a3	NM_145776	RefSeq	Rattus norvegicus solute carrier family 38, member 3 (Slc38a3), mRNA.
TC1600001331.rn.2	-0.310486	0.0759917	0.727224	-0.3056	0.080505	0.469581	0.0299506	0.86086	0.998757	-0.143149	0.404536	0.801218	-0.248	0.152902	0.74711	-0.0850988	0.619043	0.879556	no	0	Tmem38a	NM_001100175	RefSeq	Rattus norvegicus transmembrane protein 38a (Tmem38a), mRNA.
TC0500001174.rn.2	-0.31042	0.25175	0.84599	-0.440479	0.107289	0.509206	-0.265684	0.325352	0.976945	-0.0616156	0.818344	0.95368	-0.285107	0.291762	0.847189	-0.67267	0.0163892	0.329092	no	0	LOC100910621	mRNARGD7564823_1	Rat Genome Database	uncharacterized LOC100910621
TC1000004290.rn.2	-0.310262	0.08784	0.732993	-0.285977	0.114475	0.520486	-0.293311	0.105806	0.965338	-0.130312	0.465373	0.830222	0.131246	0.462207	0.911923	-0.253456	0.160185	0.582359	no	0	Stra13	mRNARGD6612670_1	Rat Genome Database	ENCODES a protein that exhibits DNA binding (ortholog) AND double-stranded DNA binding (ortholog) AND INVOLVED IN replication fork processing (ortholog) AND resolution of meiotic recombination intermediates (ortholog) AND FOUND IN FANCM-MHF complex (ortholog) AND Fanconi anaemia nuclear complex (ortholog) AND INTERACTS WITH (-)-demecolcine (ortholog) AND 17alpha-ethynylestradiol (ortholog) AND 2 …
TC1200000681.rn.2	-0.310105	0.19611	0.826961	-0.355626	0.13975	0.555304	-0.481589	0.0484198	0.965338	-0.256692	0.282702	0.721935	-0.453732	0.0621184	0.592511	-0.537494	0.0286921	0.372583	no	0	Dtx1	ENSRNOT00000074974	ENSEMBL	deltex 1, E3 ubiquitin ligase [gene_biotype:protein_coding transcript_biotype:protein_coding]
TC1000002129.rn.2	-0.309887	0.046346	0.708646	0.0585305	0.698452	0.908055	0.0636614	0.673547	0.997625	0.172121	0.258652	0.705109	-0.0331707	0.826086	0.97532	-0.267473	0.0832046	0.487209	no	0	LOC102548076	mRNARGD7716529_1	Rat Genome Database	zinc finger protein 120-like
TC0700002190.rn.2	-0.309858	0.236624	0.842837	-0.256669	0.325337	0.724958	-0.211986	0.41553	0.980332	-0.134645	0.603974	0.890394	-0.2385	0.36028	0.871659	-0.274256	0.293779	0.699529	no	0	Prtn3	NM_001024264	RefSeq	Rattus norvegicus proteinase 3 (Prtn3), mRNA.
TC1900001570.rn.2	-0.309851	0.164012	0.814055	0.0265399	0.903726	0.974832	-0.227603	0.303416	0.974434	-0.00189414	0.993112	0.998919	0.0330768	0.880181	0.984831	-0.439268	0.0517431	0.429302	no	0	Slc38a8	NM_001192009	RefSeq	Rattus norvegicus solute carrier family 38, member 8 (Slc38a8), mRNA.
TC0100005177.rn.2	-0.309482	0.0323891	0.661892	-0.408867	0.00577081	0.209051	-0.280193	0.0513221	0.965338	-0.340985	0.0192343	0.300708	-0.354178	0.0153478	0.40267	-0.293051	0.0420576	0.409566	no	0	Usf2	NM_031139	RefSeq	Rattus norvegicus upstream transcription factor 2, c-fos interacting (Usf2), mRNA.
TC1800000165.rn.2	-0.309418	0.116003	0.770693	-0.244243	0.21154	0.630377	0.0100959	0.958325	0.998757	-0.213513	0.273447	0.713563	-0.485508	0.0162094	0.410015	0.080584	0.677	0.905931	no	0	Fhod3	NM_001271332	RefSeq	Rattus norvegicus formin homology 2 domain containing 3 (Fhod3), mRNA.
TC2000001567.rn.2	-0.309331	0.26556	0.854807	-0.395926	0.156566	0.575661	-0.201196	0.46658	0.984417	-0.646934	0.0237998	0.321412	-0.469405	0.0949881	0.667155	-0.121433	0.659548	0.898049	no	0	Stox1	NM_001191720	RefSeq	Rattus norvegicus storkhead box 1 (Stox1), mRNA.
TC1900000156.rn.2	-0.309169	0.132224	0.788427	-0.115295	0.568859	0.857303	-0.23282	0.253464	0.967942	0.268115	0.189874	0.64164	0.0455812	0.821429	0.97376	-0.0872669	0.665972	0.90159	no	0	Ces1a	NM_001190375	RefSeq	Rattus norvegicus carboxylesterase 1A (Ces1a), mRNA.
TC0100000045.rn.2	-0.309104	0.207902	0.830619	-0.206087	0.397989	0.773444	-0.152572	0.530488	0.987051	-0.0714383	0.768466	0.942452	0.0319056	0.895344	0.986294	-0.584692	0.0206588	0.347597	no	0	LOC365039	mRNARGD7616760_1	Rat Genome Database	similar to 60S ribosomal protein L7a
TC0600002358.rn.2	-0.308793	0.0989035	0.752553	-0.346412	0.0655099	0.446077	-0.132896	0.470171	0.984417	-0.43713	0.0219618	0.311853	-0.107844	0.557306	0.927736	-0.399961	0.0349246	0.391468	no	0	RGD1560073	mRNARGD2434568_1	Rat Genome Database	INTERACTS WITH cadmium dichloride (ortholog) AND cobalt dichloride (ortholog) AND cocaine (ortholog)
TC1600001899.rn.2	-0.308675	0.277619	0.860373	-0.195612	0.48914	0.814388	-0.321314	0.258768	0.967942	-0.474036	0.0993789	0.524871	-0.433728	0.13036	0.7257	0.185941	0.510725	0.830184	no	0	Sfrp1	NM_001276712	RefSeq	Rattus norvegicus secreted frizzled-related protein 1 (Sfrp1), mRNA.
TC0400000627.rn.2	-0.308605	0.263897	0.854514	-0.0638045	0.815694	0.950609	-0.0649457	0.812461	0.998757	-0.125401	0.647259	0.906825	-0.437047	0.116951	0.702842	-0.110693	0.686181	0.907939	no	0	Agbl3	ENSRNOT00000032077	ENSEMBL	ATP/GTP binding protein-like 3 [gene_biotype:protein_coding transcript_biotype:protein_coding]
TC0700001072.rn.2	-0.308322	0.20308	0.830619	-0.0386229	0.871792	0.965676	0.117537	0.623902	0.993079	-0.16955	0.480233	0.837357	0.169024	0.481586	0.914706	0.0370468	0.876979	0.9669	no	0	LOC102551832	mRNARGD7583684_1	Rat Genome Database	MLV-related proviral Env polyprotein-like
TC0500003601.rn.2	-0.308093	0.140637	0.797429	-0.239507	0.248999	0.664103	0.0979286	0.63457	0.994376	-0.386784	0.0668036	0.454553	-0.180678	0.382458	0.885917	-0.202249	0.328945	0.72758	no	0	Sh3d21	NM_001162535	RefSeq	Rattus norvegicus SH3 domain containing 21 (Sh3d21), mRNA.
TC1200000666.rn.2	-0.30743	0.145636	0.803824	-0.200521	0.338162	0.734954	-0.356886	0.0929353	0.965338	-0.579843	0.00821255	0.231167	-0.255597	0.224102	0.807344	-0.290743	0.168075	0.592454	no	0	Adam1a	NM_020078	RefSeq	Rattus norvegicus a disintegrin and metallopeptidase domain 1a (Adam1a), mRNA.
TC0100001896.rn.2	-0.307147	0.161354	0.812341	0.0387705	0.857629	0.962341	-0.249813	0.25231	0.967942	-0.125053	0.563727	0.87596	-0.418026	0.0596822	0.590852	-0.292426	0.181804	0.607462	no	0	Sh3gl3	NM_031238	RefSeq	Rattus norvegicus SH3-domain GRB2-like 3 (Sh3gl3), mRNA.
TC2000000114.rn.2	-0.306889	0.0725866	0.721307	-0.142063	0.396906	0.77309	0.157929	0.34692	0.976945	0.014471	0.930863	0.983686	0.0676346	0.685465	0.952604	-0.0848136	0.611783	0.875867	no	0	Gtf2h4	NM_212501	RefSeq	Rattus norvegicus general transcription factor II H, polypeptide 4 (Gtf2h4), mRNA.
TC1700001826.rn.2	-0.306589	0.0856322	0.732398	-0.387198	0.0320639	0.364745	-0.206196	0.241951	0.967942	-0.198655	0.259254	0.705411	-0.0351933	0.840123	0.978761	-0.438103	0.0162458	0.328684	no	0	Hist1h2ao	ENSRNOT00000045512	ENSEMBL	Histone H2A type 1-E
TC0100004428.rn.2	-0.306153	0.0648187	0.720859	-0.266677	0.105621	0.507618	-0.0872318	0.590039	0.991121	-0.0199257	0.901849	0.974498	-0.165373	0.309778	0.848715	-0.064995	0.687811	0.908419	no	0	Rsph3	ENSRNOT00000067916	ENSEMBL	radial spoke 3 homolog (Chlamydomonas) [gene_biotype:protein_coding transcript_biotype:protein_coding]
TSUnmapped00000038.rn.2	-0.306129	0.432734	0.908935	-0.0729811	0.850992	0.959677	-0.14982	0.700011	0.997625	-0.713958	0.0728557	0.467309	-0.835954	0.0373204	0.533932	-0.219864	0.572268	0.861898	no	0	Rgs11	NM_019338	RefSeq	Rattus norvegicus regulator of G-protein signaling 11 (Rgs11), mRNA.
TC1000000274.rn.2	-0.306082	0.0628405	0.720859	-0.379882	0.0227113	0.331915	-0.145321	0.367442	0.976945	-0.125906	0.434186	0.818985	-0.369756	0.0262908	0.46876	-0.483402	0.00457714	0.253154	no	0	Mrpl28	ENSRNOT00000027662	ENSEMBL	mitochondrial ribosomal protein L28 [gene_biotype:protein_coding transcript_biotype:protein_coding]
TC0500004118.rn.2	-0.305856	0.0972985	0.750227	-0.232873	0.202892	0.618416	-0.19621	0.281632	0.967942	-0.282662	0.124318	0.564118	-0.153355	0.398471	0.892434	-0.374711	0.0442992	0.415717	no	0	Camta1	NM_001195559	RefSeq	Rattus norvegicus calmodulin binding transcription activator 1 (Camta1), transcript variant 1, mRNA.
TC2000000327.rn.2	-0.305585	0.134191	0.790731	-0.433575	0.0365572	0.379425	-0.159434	0.428876	0.983387	-0.421042	0.0419604	0.393104	-0.092054	0.646799	0.946039	-0.321123	0.11613	0.531708	no	0	LOC100909911	ENSRNOT00000072213	ENSEMBL	40S ribosomal protein S20-like [gene_biotype:protein_coding transcript_biotype:protein_coding]
TC2000000284.rn.2	-0.305467	0.151371	0.804626	-0.37547	0.0801177	0.468845	-0.34229	0.109277	0.965338	-0.286441	0.177714	0.62749	-0.480318	0.0272671	0.477227	-0.141123	0.502238	0.825465	no	0	Pi16	NM_001170481	RefSeq	Rattus norvegicus peptidase inhibitor 16 (Pi16), mRNA.
TC0X00001365.rn.2	-0.305274	0.0434996	0.707062	-0.29548	0.0502573	0.409713	-0.175934	0.235032	0.967942	-0.365795	0.0169032	0.289558	-0.234847	0.115868	0.702842	-0.247874	0.0976928	0.511109	no	0	LOC501441	mRNARGD7541845_1	Rat Genome Database	similar to GABA(A) receptor-associated protein like 2
TC0200000302.rn.2	-0.305107	0.0805725	0.732398	0.147124	0.391107	0.769216	-0.143503	0.402744	0.97757	-0.395013	0.025805	0.333028	-0.327694	0.0614374	0.592437	-0.202706	0.239667	0.662121	no	0	Adamts6	ENSRNOT00000016997	ENSEMBL	ADAM metallopeptidase with thrombospondin type 1 motif, 6 [gene_biotype:protein_coding transcript_biotype:protein_coding]
TC1700001831.rn.2	-0.30504	0.0873268	0.732993	-0.316965	0.0761484	0.462938	-0.19661	0.264362	0.967942	-0.167046	0.341721	0.763358	-0.0414956	0.812114	0.971291	-0.40246	0.0263479	0.366015	no	0	Hist1h4m	NM_001271221	RefSeq	Rattus norvegicus histone cluster 1, H4m (Hist1h4m), mRNA.
TC0300004145.rn.2	-0.304978	0.217062	0.833209	-0.390933	0.116201	0.522984	-0.451261	0.0714629	0.965338	-0.496956	0.0482537	0.40599	-0.206609	0.400106	0.892518	-0.189461	0.439968	0.794257	no	0	Ckap2l	ENSRNOT00000039794	ENSEMBL	cytoskeleton associated protein 2-like [gene_biotype:protein_coding transcript_biotype:protein_coding]
TC0100002989.rn.2	-0.304973	0.246027	0.845454	-0.180441	0.489632	0.814388	-0.0624277	0.810492	0.998757	0.133356	0.609038	0.892141	0.135212	0.604084	0.937348	-0.322633	0.220286	0.647971	no	0	Tbx10	ENSRNOT00000024129	ENSEMBL	T-box 10 [gene_biotype:protein_coding transcript_biotype:protein_coding]
TC0100002129.rn.2	-0.304801	0.0553857	0.720859	-0.266857	0.091422	0.489206	-0.104446	0.501066	0.984889	-0.292942	0.0650281	0.451992	-0.189116	0.226683	0.811334	-0.346254	0.03079	0.383057	no	0	LOC102553078	mRNARGD7751288_1	Rat Genome Database	ubiquitin-like protein FUBI-like
TC0100006107.rn.2	-0.304771	0.163987	0.814055	-0.324383	0.139264	0.555239	-0.200827	0.355128	0.976945	-0.163334	0.451033	0.826439	-0.0984878	0.648602	0.946649	-0.573974	0.0113328	0.305472	no	0	RGD1561870	NM_001109336	RefSeq	Rattus norvegicus similar to ribosomal protein L27 (RGD1561870), mRNA.
TC0200004429.rn.2	-0.304729	0.241558	0.844614	-0.171782	0.50615	0.824752	-0.0648495	0.801269	0.998757	0.162448	0.529389	0.859137	-0.506996	0.0555502	0.587789	-0.375793	0.15083	0.571385	no	0	Prok1	NM_138851	RefSeq	Rattus norvegicus prokineticin 1 (Prok1), mRNA.
TC1400001911.rn.2	-0.304616	0.0632314	0.720859	-0.167669	0.29783	0.701507	-0.392013	0.0186543	0.874942	-0.342708	0.0378879	0.377378	-0.293965	0.0725388	0.622142	-0.3223	0.0500516	0.427095	no	0	Gnpda2	NM_001106005	RefSeq	Rattus norvegicus glucosamine-6-phosphate deaminase 2 (Gnpda2), mRNA.
TC1000003890.rn.2	-0.304493	0.224899	0.836892	0.18708	0.452773	0.799547	0.0763893	0.758342	0.998757	0.3417	0.174447	0.623714	-0.0584004	0.813992	0.97132	-0.237061	0.34264	0.73813	no	0	C1ql1	NM_001108838	RefSeq	Rattus norvegicus complement component 1, q subcomponent-like 1 (C1ql1), mRNA.
TC0800002326.rn.2	-0.304253	0.0686058	0.720859	-0.363883	0.0311076	0.362394	0.0273192	0.866854	0.998757	-0.377826	0.025584	0.33142	-0.0145294	0.928939	0.992236	-0.338955	0.0436953	0.413399	no	0	RGD1560789	ENSRNOT00000035386	ENSEMBL	similar to ribosomal protein S2 [gene_biotype:protein_coding transcript_biotype:protein_coding]
TC0X00000210.rn.2	-0.304247	0.0446263	0.707062	-0.254105	0.0905834	0.488055	-0.181764	0.221236	0.967942	-0.45799	0.0035105	0.180893	-0.0713063	0.628035	0.941939	-0.00971154	0.947298	0.986049	no	0	LOC100361713	mRNARGD2408690_1	Rat Genome Database	INTERACTS WITH formaldehyde (ortholog) AND N-acetyl-1 4-benzoquinone imine (ortholog) AND quercetin (ortholog)
TC0100001860.rn.2	-0.304188	0.140279	0.797429	-0.095755	0.637516	0.888423	-0.543455	0.0108216	0.794438	-0.143376	0.481408	0.837898	-0.346099	0.0949028	0.667155	-0.0804797	0.691953	0.909141	no	0	Ttll13	NM_001134962	RefSeq	Rattus norvegicus tubulin tyrosine ligase-like family, member 13 (Ttll13), mRNA.
TC1100000741.rn.2	-0.304069	0.155213	0.809852	-0.257695	0.226393	0.643836	-0.625044	0.00520845	0.674067	-0.271618	0.202832	0.654929	-0.484075	0.0268768	0.475164	-0.0820087	0.697406	0.911422	no	0	Iqcg	NM_001014230	RefSeq	Rattus norvegicus IQ motif containing G (Iqcg), mRNA.
TC1300002117.rn.2	-0.304031	0.154698	0.809852	-0.331801	0.121454	0.532242	-0.0766007	0.716046	0.997625	0.427009	0.0487784	0.40599	-0.185992	0.379435	0.884337	-0.401104	0.0632878	0.447555	no	0	---	ENSRNOT00000064126	ENSEMBL	Uncharacterized protein
TC0400003854.rn.2	-0.303891	0.0556088	0.720859	-0.0121142	0.937463	0.983303	0.0609054	0.693568	0.997625	-0.215715	0.168448	0.616856	0.0134005	0.930839	0.992421	-0.0447393	0.77213	0.935759	no	0	Cd69	NM_134327	RefSeq	Rattus norvegicus Cd69 molecule (Cd69), mRNA.
TC1800001449.rn.2	-0.303327	0.0690132	0.720859	-0.236509	0.152289	0.570182	-0.265168	0.109876	0.965338	-0.223434	0.175557	0.625093	-0.444748	0.0094269	0.360171	0.0097692	0.952113	0.986436	no	0	Zfp608	NM_001107378	RefSeq	Rattus norvegicus zinc finger protein 608 (Zfp608), mRNA.
TC0200001751.rn.2	-0.303288	0.0286937	0.636561	-0.351301	0.0122487	0.277425	-0.159125	0.238757	0.967942	-0.00964003	0.942504	0.986697	0.0224983	0.866353	0.982012	-0.297986	0.0313974	0.385193	no	0	Hist2h2aa3	Hist2h2aa1.aSep08-unspliced	Ace View	histone cluster 2, H2aa3
TC0800003518.rn.2	-0.303216	0.0563489	0.720859	-0.339691	0.0337007	0.371256	-0.0863983	0.577017	0.989643	-0.21318	0.173765	0.623214	-0.0774015	0.617146	0.93961	-0.252292	0.109373	0.52575	no	0	---	ENSRNOT00000049805	ENSEMBL	---
TC0100000117.rn.2	-0.30308	0.176685	0.820863	-0.385419	0.0883857	0.484299	-0.373663	0.098103	0.965338	-0.0830632	0.707636	0.926341	-0.16376	0.461041	0.911923	-0.535393	0.0202297	0.347597	no	0	LOC102553290	mRNARGD7669821_1	Rat Genome Database	collagen alpha-1(III) chain-like
TC0300003795.rn.2	-0.30289	0.0717719	0.721079	-0.43143	0.0122373	0.277425	0.000119929	0.999417	0.999784	-0.312938	0.0632637	0.445504	-0.222089	0.181859	0.774345	-0.481254	0.00569525	0.263196	no	0	RGD1560017	mRNARGD2543463_1	Rat Genome Database	ENCODES a protein that exhibits structural constituent of ribosome (inferred) AND INVOLVED IN translation (inferred) AND FOUND IN large ribosomal subunit (inferred)
TC0300000113.rn.2	-0.302773	0.0711557	0.721079	-0.232974	0.160838	0.580126	-0.145943	0.375431	0.976945	-0.239047	0.150517	0.598705	-0.0163266	0.920552	0.990357	-0.425537	0.0131369	0.311202	no	0	LOC100360449	mRNARGD2569855_1	Rat Genome Database	INTERACTS WITH 2-methylcholine (ortholog) AND diarsenic trioxide (ortholog) AND disodium selenite (ortholog)
TC0300002389.rn.2	-0.302525	0.150931	0.804626	-0.213542	0.306926	0.707786	-0.315875	0.134243	0.965338	-0.658144	0.00302079	0.175941	-0.287746	0.171287	0.766332	-0.191914	0.357785	0.745749	no	0	Mocs3	NM_001107804	RefSeq	Rattus norvegicus molybdenum cofactor synthesis 3 (Mocs3), mRNA.
TC0100000563.rn.2	-0.302334	0.228573	0.83888	-0.254046	0.310122	0.710541	-0.0926763	0.70932	0.997625	0.137313	0.581208	0.880109	-0.0421467	0.865272	0.982012	-0.176768	0.47829	0.81157	no	0	Tcp10b	NM_001107461	RefSeq	Rattus norvegicus t-complex protein 10b (Tcp10b), mRNA.
TC0100006247.rn.2	-0.302067	0.0612387	0.720859	-0.0842431	0.592666	0.870102	-0.137243	0.385139	0.97757	-0.137084	0.385685	0.791452	-0.227608	0.153772	0.74711	-0.156722	0.322161	0.722491	no	0	LOC102555557	mRNARGD7646483_1	Rat Genome Database	MLV-related proviral Env polyprotein-like
TC1400000528.rn.2	-0.302039	0.0284135	0.636561	-0.24697	0.0698308	0.454807	-0.132499	0.322196	0.976945	-0.307031	0.0260685	0.334794	-0.0379713	0.775157	0.966769	-0.365974	0.00895216	0.291504	no	0	Rpl9	ENSRNOT00000038927	ENSEMBL	ribosomal protein L9 [gene_biotype:protein_coding transcript_biotype:protein_coding]
TC0X00002224.rn.2	-0.301715	0.171469	0.81848	0.235403	0.283361	0.691638	0.156105	0.474686	0.984417	0.0349128	0.872511	0.967063	0.16939	0.43823	0.902806	-0.0951707	0.662194	0.899284	no	0	Slc25a53	NM_001127602	RefSeq	Rattus norvegicus solute carrier family 25, member 53 (Slc25a53), mRNA.
TC0100001265.rn.2	-0.301524	0.375339	0.896433	-0.464869	0.175137	0.593553	-0.17978	0.595697	0.991887	-0.254494	0.453546	0.827562	-0.194014	0.567046	0.929194	-0.50558	0.1413	0.562057	no	0	Fam187b	ENSRNOT00000028593	ENSEMBL	family with sequence similarity 187, member B
TC0200001754.rn.2	-0.301231	0.141761	0.798217	-0.395724	0.0563452	0.422841	-0.235495	0.247738	0.967942	-0.153167	0.44956	0.82593	0.24467	0.230161	0.812662	-0.477262	0.0229346	0.351165	no	0	Hist2h3c2	NM_001107698	RefSeq	Rattus norvegicus histone cluster 2, H3c2 (Hist2h3c2), mRNA.
TC0300001713.rn.2	-0.301111	0.0375997	0.689244	-0.362729	0.0134974	0.287735	-0.122911	0.383127	0.977021	-0.319801	0.0278432	0.342121	-0.178326	0.208574	0.796001	-0.317869	0.0287341	0.372644	no	0	RGD1561317	ENSRNOT00000045604	ENSEMBL	similar to ribosomal protein L31 [gene_biotype:protein_coding transcript_biotype:protein_coding]
TC0X00000675.rn.2	-0.300376	0.0749935	0.725872	-0.293698	0.0813866	0.470411	-0.272699	0.104569	0.965338	-0.237778	0.15506	0.602691	-0.269114	0.109029	0.69498	-0.407264	0.0178351	0.336607	no	0	LOC100361756	mRNARGD2408599_1	Rat Genome Database	ribosomal protein S26-like
TC1400002102.rn.2	-0.300274	0.159174	0.809852	-0.143644	0.495684	0.818435	-0.0734193	0.726994	0.998757	0.194178	0.358444	0.772307	-0.0408421	0.845911	0.980333	-0.114815	0.585583	0.868025	no	0	RGD1560394	NM_001106014	RefSeq	Rattus norvegicus RGD1560394 (RGD1560394), mRNA.
TC1000002784.rn.2	-0.30021	0.0926326	0.74307	-0.418609	0.0214039	0.32691	-0.164298	0.35022	0.976945	-0.289451	0.104422	0.531637	-0.0425202	0.807809	0.970971	-0.29843	0.0945017	0.503555	no	0	Uqcrq	NM_001025134	RefSeq	Rattus norvegicus ubiquinol-cytochrome c reductase, complex III subunit VII (Uqcrq), mRNA.
TC1000000927.rn.2	-0.300027	0.162894	0.813531	-0.33115	0.1247	0.534849	-0.29248	0.173426	0.965338	-0.0123726	0.953431	0.988178	-0.0557075	0.792696	0.96937	-0.0535182	0.80066	0.943051	no	0	Sox15	NM_001108830	RefSeq	Rattus norvegicus SRY (sex determining region Y)-box 15 (Sox15), mRNA.
TC0X00002652.rn.2	-0.29974	0.0427126	0.707062	-0.489716	0.00156737	0.12877	-0.363971	0.015223	0.85677	-0.161621	0.264048	0.707454	-0.259427	0.077183	0.631775	-0.424863	0.0052493	0.260805	no	0	RGD1565183	mRNARGD2347238_1	Rat Genome Database	ENCODES a protein that exhibits structural constituent of ribosome (inferred) AND INVOLVED IN translation (inferred) AND FOUND IN ribosome (inferred) AND INTERACTS WITH C60 fullerene
TC0200000145.rn.2	-0.299705	0.254725	0.848432	-0.172952	0.508255	0.825529	-0.250532	0.339644	0.976945	0.166944	0.523006	0.85695	-0.259644	0.322615	0.855055	-0.188807	0.470451	0.807423	no	0	Ankrd34b	NM_001109174	RefSeq	Rattus norvegicus ankyrin repeat domain 34B (Ankrd34b), mRNA.
TC0700003702.rn.2	-0.299093	0.101669	0.75401	-0.267986	0.140934	0.557262	-0.0395364	0.825297	0.998757	-0.0521377	0.771041	0.942936	-0.301102	0.0994823	0.674121	0.0410741	0.818623	0.949183	no	0	Odf3b	NM_001191992	RefSeq	Rattus norvegicus outer dense fiber of sperm tails 3B (Odf3b), mRNA.
TC0800003208.rn.2	-0.298944	0.496779	0.926742	-0.214528	0.625199	0.883636	-0.275689	0.530639	0.987051	-0.386828	0.380324	0.787091	-0.370071	0.401073	0.892761	-0.0107516	0.980433	0.99339	no	0	Cxadrl1	NM_199406	RefSeq	Rattus norvegicus coxsackie virus and adenovirus receptor-like 1 (Cxadrl1), mRNA.
TC0100002392.rn.2	-0.298836	0.257889	0.852587	-0.337375	0.202672	0.618301	0.0330396	0.899501	0.998757	-0.112247	0.668278	0.912178	0.0350734	0.893352	0.985849	0.0808019	0.757569	0.931728	no	0	Rassf10	ENSRNOT00000037185	ENSEMBL	Ras association (RalGDS/AF-6) domain family (N-terminal) member 10 [gene_biotype:protein_coding transcript_biotype:protein_coding]
TC1000002415.rn.2	-0.298624	0.0681314	0.720859	-0.0627241	0.694672	0.90647	-0.00773273	0.961361	0.998757	-0.0175336	0.912535	0.976274	0.0506093	0.751367	0.96429	0.0185958	0.90726	0.974217	no	0	Telo2	ENSRNOT00000022670	ENSEMBL	telomere maintenance 2 [gene_biotype:protein_coding transcript_biotype:protein_coding]
TC0500003618.rn.2	-0.298482	0.100106	0.75401	-0.403419	0.0287306	0.350804	-0.262503	0.146306	0.965338	0.0492227	0.782056	0.945081	-0.400276	0.0299097	0.491329	-0.185714	0.30025	0.705588	no	0	Tfap2e	NM_001191764	RefSeq	Rattus norvegicus transcription factor AP-2 epsilon (Tfap2e), mRNA.
TC0600001957.rn.2	-0.298457	0.0161679	0.540505	-0.0834632	0.483643	0.812059	-0.251304	0.0403578	0.959671	-0.14757	0.219103	0.666702	-0.101272	0.396191	0.891252	-0.109901	0.357652	0.745749	no	0	Ttc27	NM_001106706	RefSeq	Rattus norvegicus tetratricopeptide repeat domain 27 (Ttc27), mRNA.
TC1200001179.rn.2	-0.298333	0.19342	0.826112	-0.206868	0.364002	0.750619	-0.249133	0.27562	0.967942	-0.158141	0.486594	0.840607	0.124038	0.584746	0.935752	-0.32779	0.154087	0.57427	no	0	Nudt1	NM_057120	RefSeq	Rattus norvegicus nudix (nucleoside diphosphate linked moiety X)-type motif 1 (Nudt1), mRNA.
TC0500001435.rn.2	-0.298258	0.296278	0.867308	-0.215796	0.448069	0.797561	-0.452546	0.116812	0.965338	0.363053	0.20537	0.655235	-0.0757196	0.789306	0.96937	-0.137218	0.628638	0.883741	no	0	Epha10	NM_001135709	RefSeq	Rattus norvegicus EPH receptor A10 (Epha10), mRNA.
TC2000000539.rn.2	-0.298248	0.241459	0.844614	-0.578108	0.0270962	0.34691	-0.0919789	0.715373	0.997625	-0.238932	0.346269	0.765925	-0.17429	0.490705	0.917103	-0.306567	0.228849	0.653644	no	0	RGD1564702	mRNARGD7600601_1	Rat Genome Database	similar to RIKEN cDNA 0610012D17
TC0100002566.rn.2	-0.29814	0.052249	0.720859	-0.343116	0.0268008	0.346697	-0.0799491	0.592975	0.991887	-0.338999	0.0285472	0.346369	-0.03616	0.808643	0.971088	-0.371856	0.0170646	0.334116	no	0	RGD1560936	ENSRNOT00000055035	ENSEMBL	60S ribosomal protein L13
TC0600001587.rn.2	-0.297974	0.245291	0.845454	-0.38685	0.134091	0.548316	-0.276672	0.280008	0.967942	-0.143912	0.571706	0.877633	-0.0194443	0.938947	0.993733	0.0227043	0.928737	0.980122	no	0	Amn	NM_001108061	RefSeq	Rattus norvegicus amnion associated transmembrane protein (Amn), mRNA.
TC1700000913.rn.2	-0.297789	0.260714	0.85409	-0.156658	0.551328	0.84881	-0.0850069	0.746019	0.998757	-0.366025	0.168874	0.617438	-0.427859	0.109581	0.695832	-0.0283995	0.913771	0.975299	no	0	Calml3	NM_001012054	RefSeq	Rattus norvegicus calmodulin-like 3 (Calml3), mRNA.
TC0200000774.rn.2	-0.297712	0.253907	0.847273	0.246189	0.343958	0.738146	0.0910244	0.72487	0.998757	-0.0577938	0.823075	0.955314	0.0413624	0.87284	0.983292	0.0359388	0.889393	0.970066	no	0	Slc10a5	NM_001025280	RefSeq	Rattus norvegicus solute carrier family 10, member 5 (Slc10a5), mRNA.
TC0800002537.rn.2	-0.29756	0.177466	0.821637	-0.0679247	0.75512	0.927796	-0.127682	0.558412	0.989643	0.0901783	0.678985	0.916864	-0.271361	0.217699	0.804338	-0.132635	0.543334	0.84946	no	0	RGD1562914	ENSRNOT00000016127	ENSEMBL	RGD1562914 [gene_biotype:protein_coding transcript_biotype:protein_coding]
TC0500001286.rn.2	-0.29746	0.226869	0.838102	-0.562599	0.0260674	0.345084	-0.389768	0.116104	0.965338	-0.240092	0.327518	0.753322	-0.0720006	0.767558	0.965633	-0.162792	0.505105	0.826529	no	0	Tctex1d4	ENSRNOT00000024921	ENSEMBL	tctex1 domain-containing protein 4-like [gene_biotype:protein_coding transcript_biotype:protein_coding]
TC0800002636.rn.2	-0.297241	0.0435691	0.707062	-0.20482	0.157653	0.576556	-0.188021	0.193551	0.967942	-0.377236	0.0118398	0.25802	-0.10297	0.47251	0.913827	-0.134325	0.34998	0.741803	no	0	Csk	NM_001030039	RefSeq	Rattus norvegicus c-src tyrosine kinase (Csk), mRNA.
TC0200003390.rn.2	-0.297053	0.138593	0.796506	-0.506468	0.0142089	0.295333	-0.408735	0.0445084	0.964513	-0.457413	0.0256014	0.33142	-0.385329	0.0573775	0.588763	-0.25011	0.210224	0.639062	no	0	Tmem212	NM_001164438	RefSeq	Rattus norvegicus transmembrane protein 212 (Tmem212), transcript variant 1, mRNA.
TC1800001774.rn.2	-0.296869	0.241114	0.844603	-0.462075	0.0720543	0.458133	-0.169094	0.501352	0.984889	-0.367599	0.148834	0.59685	-0.381788	0.134245	0.73145	-0.201056	0.424676	0.785834	no	0	Kcng2	NM_001107372	RefSeq	Rattus norvegicus potassium channel, voltage gated modifier subfamily G, member 2 (Kcng2), mRNA.
TC0200004999.rn.2	-0.296821	0.230275	0.839976	-0.340975	0.169621	0.587314	-0.41398	0.0976024	0.965338	-0.624083	0.0148269	0.27525	-0.435624	0.0819565	0.640409	-0.279645	0.257804	0.676473	no	0	Lrrc71	NM_001107701	RefSeq	Rattus norvegicus leucine rich repeat containing 71 (Lrrc71), mRNA.
TC0100004053.rn.2	-0.29681	0.341849	0.887597	-0.266305	0.393129	0.769991	-0.296385	0.34253	0.976945	-0.321509	0.303755	0.738548	-0.439283	0.162819	0.758294	-0.0350463	0.910036	0.974659	no	0	Ect2l	mRNARGD7740862_1	Rat Genome Database	ENCODES a protein that exhibits Rho guanyl-nucleotide exchange factor activity (inferred) AND INVOLVED IN positive regulation of Rho GTPase activity (inferred) AND INTERACTS WITH 2 3 7 8-tetrachlorodibenzodioxine (ortholog)
TC0100003810.rn.2	-0.296305	0.0332608	0.668965	-0.408894	0.00428935	0.184454	-0.241677	0.0791071	0.965338	-0.370177	0.00898243	0.23876	-0.292998	0.0351449	0.522052	-0.300746	0.0308736	0.383057	no	0	RGD1561333	ENSRNOT00000048691	ENSEMBL	similar to 60S ribosomal protein L8 [gene_biotype:protein_coding transcript_biotype:protein_coding]
TSUnmapped00000054.rn.2	-0.296152	0.0721465	0.721307	-0.458339	0.00699338	0.225967	-0.1836	0.257827	0.967942	-0.11857	0.462416	0.829054	-0.203473	0.210824	0.79781	-0.423346	0.0120648	0.307617	no	0	Rpl7a	NM_001114391	RefSeq	Rattus norvegicus ribosomal protein L7a (Rpl7a), mRNA.
TC0100000407.rn.2	-0.296045	0.110684	0.764671	-0.38201	0.0420179	0.391571	0.0115124	0.949576	0.998757	-0.122678	0.501827	0.84648	-0.25811	0.162402	0.758294	-0.242456	0.188661	0.614958	no	0	LOC679794	mRNARGD2686312_1	Rat Genome Database	ENCODES a protein that exhibits electron carrier activity (inferred) AND heme binding (inferred) AND iron ion binding (inferred) AND INVOLVED IN oxidation-reduction process (inferred) AND FOUND IN mitochondrion (inferred) AND respiratory chain (inferred)
TC1000001789.rn.2	-0.295946	0.15927	0.809852	-0.171521	0.410008	0.778755	-0.0594452	0.774244	0.998757	-0.0183798	0.929293	0.983343	-0.282424	0.17863	0.772669	-0.106552	0.607659	0.875674	no	0	Tcam1	NM_021673	RefSeq	Rattus norvegicus testicular cell adhesion molecule 1 (Tcam1), mRNA.
TC2000000134.rn.2	-0.295597	0.0674345	0.720859	0.0333769	0.832304	0.956244	-0.0909446	0.564807	0.989643	-0.516513	0.0022845	0.160542	-0.112802	0.47577	0.914082	-0.0182274	0.907919	0.974348	no	0	RT1-DOb	NM_001008846	RefSeq	Rattus norvegicus RT1 class II, locus DOb (RT1-DOb), mRNA.
TC1100000316.rn.2	-0.29559	0.194461	0.826619	-0.0956386	0.671113	0.896237	0.132151	0.55787	0.989643	-0.0331152	0.882972	0.970429	-0.0147391	0.947755	0.99532	-0.316382	0.165673	0.58978	no	0	Chaf1b	NM_001024741	RefSeq	Rattus norvegicus chromatin assembly factor 1, subunit B (p60) (Chaf1b), mRNA.
TC2000001815.rn.2	-0.295508	0.0970217	0.7495	-0.117827	0.500715	0.821011	0.0326686	0.851435	0.998757	-0.273116	0.123982	0.563825	-0.139551	0.425789	0.897864	-0.148352	0.397484	0.771156	no	0	C4b	NM_001002805	RefSeq	Rattus norvegicus complement component 4B (Chido blood group) (C4b), mRNA.
TC1000001975.rn.2	-0.295266	0.19657	0.827212	-0.496509	0.0336147	0.371256	-0.148013	0.513446	0.986886	0.0651916	0.772909	0.943437	0.0110085	0.961111	0.996885	0.0418008	0.85315	0.960446	no	0	Sphk1	NM_001270807	RefSeq	Rattus norvegicus sphingosine kinase 1 (Sphk1), transcript variant 2, mRNA.
TC0200001780.rn.2	-0.294973	0.219218	0.833801	-0.0213221	0.928425	0.980185	-0.0474553	0.84158	0.998757	0.307538	0.200651	0.653902	-0.0806655	0.734191	0.960363	0.0454856	0.84807	0.959315	no	0	NONMMUG027382	MTA_TR0300003349.mm	MTA2Rn6	Non-coding transcript identified by NONCODE: Exonic
TC1800000159.rn.2	-0.29485	0.0416107	0.703834	-0.267915	0.0627306	0.440205	-0.24445	0.0881309	0.965338	-0.383485	0.00940209	0.242181	-0.0833222	0.553381	0.927128	-0.358586	0.0145588	0.322192	no	0	RGD1559877	ENSRNOT00000049689	ENSEMBL	similar to 60S ribosomal protein L29 (P23) [gene_biotype:protein_coding transcript_biotype:protein_coding]
TC1500000737.rn.2	-0.294696	0.102136	0.75401	-0.367487	0.043735	0.39721	-0.110872	0.531487	0.987051	-0.593595	0.00182804	0.157387	-0.10724	0.544944	0.925295	-0.361464	0.0470916	0.422212	no	0	Rps17l	mRNARGD7658877_1	Rat Genome Database	ribosomal protein S17-like
TC0700003887.rn.2	-0.294431	0.13627	0.793018	-0.207963	0.288645	0.694666	-0.289307	0.142995	0.965338	-0.243435	0.215625	0.663991	0.109778	0.57305	0.932706	-0.312522	0.114543	0.530437	no	0	Racgap1	NM_001108112	RefSeq	Rattus norvegicus Rac GTPase-activating protein 1 (Racgap1), mRNA.
TC0300000802.rn.2	-0.294153	0.207579	0.830619	-0.395596	0.0931486	0.4917	-0.214185	0.356115	0.976945	0.0580532	0.801341	0.949821	-0.222641	0.337693	0.860545	-0.69339	0.00469584	0.253154	no	0	Metap1d	NM_001107812	RefSeq	Rattus norvegicus methionyl aminopeptidase type 1D (mitochondrial) (Metap1d), mRNA.
TC1400001880.rn.2	-0.293903	0.107231	0.757922	-0.532709	0.00506415	0.201542	-0.0290415	0.871068	0.998757	-0.386191	0.0367939	0.374787	-0.0882466	0.622455	0.940472	-0.310988	0.0890318	0.494931	no	0	LOC100361259	mRNARGD2466397_1	Rat Genome Database	60S ribosomal protein L13-like
TC0X00000666.rn.2	-0.29389	0.177683	0.82176	-0.425108	0.0546132	0.417909	-0.229985	0.288964	0.970279	-0.077556	0.718628	0.92805	-0.225054	0.299256	0.847189	-0.46919	0.0349487	0.391468	no	0	LOC680394	mRNARGD2585467_1	Rat Genome Database	INTERACTS WITH 2 3 7 8-tetrachlorodibenzodioxine (ortholog) AND 3 4-methylenedioxymethamphetamine (ortholog) AND 4 4'-diaminodiphenylmethane (ortholog)
TC1800001340.rn.2	-0.293077	0.107695	0.757964	-0.0119357	0.946732	0.986522	-0.216666	0.230256	0.967942	0.0866227	0.628357	0.898472	-0.038774	0.82823	0.975986	-0.314843	0.0848759	0.487592	no	0	Prelid2	NM_001271333	RefSeq	Rattus norvegicus PRELI domain containing 2 (Prelid2), mRNA.
TC1100001910.rn.2	-0.293024	0.125241	0.78012	0.212376	0.262503	0.67547	-0.0805349	0.668384	0.997625	-0.474737	0.0156115	0.277784	-0.0749628	0.690039	0.953333	-0.0475385	0.800201	0.943051	no	0	Map3k13	NM_001013978	RefSeq	Rattus norvegicus mitogen-activated protein kinase kinase kinase 13 (Map3k13), mRNA.
TC0700000468.rn.2	-0.292762	0.0218815	0.602951	-0.107773	0.382414	0.764084	-0.198892	0.111743	0.965338	-0.127919	0.300982	0.73692	-0.280479	0.0275894	0.477685	-0.120935	0.327736	0.726696	no	0	LOC100910056	mRNARGD6500441_1	Rat Genome Database	INTERACTS WITH 2 3 7 8-tetrachlorodibenzodioxine AND 6-propyl-2-thiouracil AND amiodarone
TC0100003639.rn.2	-0.292743	0.147669	0.803824	-0.127514	0.522963	0.833373	-0.191322	0.339688	0.976945	-0.251191	0.212238	0.660354	-0.107537	0.589758	0.935752	0.16104	0.420665	0.783213	no	0	R3hcc1l	mRNARGD7636951_1	Rat Genome Database	FOUND IN exon-exon junction complex (ortholog) AND INTERACTS WITH copper(2+) sulfate (ortholog) AND methyl methanesulfonate (ortholog)
TC0700001912.rn.2	-0.292739	0.13589	0.793018	-0.35912	0.069597	0.454696	-0.132242	0.494776	0.984889	-0.16977	0.381847	0.788535	-0.042718	0.824907	0.974904	-0.29831	0.128839	0.549352	no	0	Tbca	ENSRNOT00000021543	ENSEMBL	tubulin folding cofactor A [gene_biotype:protein_coding transcript_biotype:protein_coding]
TC1100001681.rn.2	-0.292682	0.185679	0.826112	0.239054	0.277616	0.686531	-0.414207	0.0644231	0.965338	0.291537	0.187362	0.637237	0.0400414	0.854455	0.980942	0.0702277	0.747789	0.929151	no	0	LOC689217	mRNARGD7615450_1	Rat Genome Database	similar to mRNA capping enzyme (HCE) (MCE1)
TC0100007772.rn.2	-0.292554	0.0601677	0.720859	-0.48981	0.00258059	0.155952	-0.203978	0.184065	0.967942	-0.150933	0.322761	0.749744	-0.0802804	0.596996	0.937348	-0.428995	0.00737712	0.276003	no	0	Ndufb8	NM_001106360	RefSeq	Rattus norvegicus NADH dehydrogenase (ubiquinone) 1 beta subcomplex 8 (Ndufb8), mRNA.
TC0200002293.rn.2	-0.292549	0.184824	0.825894	-0.117192	0.591156	0.869307	-0.206218	0.346729	0.976945	0.261998	0.233791	0.680176	-0.370056	0.0960229	0.667962	-0.186589	0.393985	0.769156	no	0	Adh6a	NM_001106475	RefSeq	Rattus norvegicus alcohol dehydrogenase 6A (class V) (Adh6a), mRNA.
TC1200001428.rn.2	-0.292472	0.415002	0.904033	-0.19066	0.594098	0.87111	0.014425	0.96777	0.998757	-0.517708	0.153332	0.600991	-0.14208	0.690998	0.953333	0.224472	0.530729	0.842013	no	0	Caln1	NM_001077201	RefSeq	Rattus norvegicus calneuron 1 (Caln1), mRNA.
TC0200002923.rn.2	-0.292449	0.208495	0.830619	-0.453507	0.0549516	0.418486	0.0683402	0.766273	0.998757	-0.211446	0.360444	0.773069	-0.540629	0.0236519	0.458173	-0.101915	0.657817	0.897316	no	0	Hspb3	NM_031750	RefSeq	Rattus norvegicus heat shock protein B3 (Hspb3), mRNA.
TC1200000866.rn.2	-0.291789	0.0582193	0.720859	-0.142508	0.345027	0.739217	-0.109602	0.466471	0.984417	-0.171004	0.258564	0.705023	-0.10633	0.479779	0.914706	-0.0626915	0.676192	0.905694	no	0	Hscb	NM_001108340	RefSeq	Rattus norvegicus HscB mitochondrial iron-sulfur cluster co-chaperone (Hscb), mRNA.
TC0100000980.rn.2	-0.29147	0.192444	0.826112	-0.383136	0.0895326	0.485894	-0.220884	0.320659	0.976945	-0.191526	0.388307	0.793489	-0.452324	0.0468035	0.565149	-0.211516	0.341317	0.736928	no	0	Mypop	NM_001109139	RefSeq	Rattus norvegicus Myb-related transcription factor, partner of profilin (Mypop), mRNA.
TC0400003759.rn.2	-0.291462	0.470767	0.919954	0.718516	0.0811319	0.470406	-0.0560118	0.889348	0.998757	-0.21462	0.5947	0.886339	0.0754642	0.851328	0.980942	0.470719	0.247033	0.66836	no	0	Cd27	NM_001024335	RefSeq	Rattus norvegicus CD27 molecule (Cd27), mRNA.
TC1000002783.rn.2	-0.291453	0.145063	0.803696	-0.271985	0.173001	0.591968	-0.292579	0.143565	0.965338	-0.116781	0.553987	0.872354	-0.166818	0.399197	0.892434	-0.273212	0.171124	0.594069	no	0	Leap2	NM_001126081	RefSeq	Rattus norvegicus liver-expressed antimicrobial peptide 2 (Leap2), mRNA.
TC1300002052.rn.2	-0.291094	0.0500231	0.720859	-0.12666	0.382655	0.764089	-0.111128	0.443098	0.983485	-0.276884	0.0616111	0.442651	-0.1172	0.418815	0.895737	-0.244103	0.0974666	0.510694	no	0	Tfb2m	NM_001008293	RefSeq	Rattus norvegicus transcription factor B2, mitochondrial (Tfb2m), mRNA.
TC1900001412.rn.2	-0.291011	0.189755	0.826112	-0.41717	0.0635704	0.442308	-0.2908	0.190068	0.967942	-0.214907	0.330023	0.75483	-0.811725	0.000700634	0.14546	-0.347756	0.119106	0.537002	no	0	Hydin	ENSRNOT00000023117	ENSEMBL	Hydin, axonemal central pair apparatus protein [gene_biotype:protein_coding transcript_biotype:protein_coding]
TC1000000119.rn.2	-0.290985	0.0837405	0.732398	0.00103241	0.994992	0.999086	-0.0779843	0.635969	0.994376	0.201757	0.225101	0.673053	-0.220883	0.185105	0.777656	-0.027005	0.869608	0.965528	no	0	Eef2kmt	NM_001106975	RefSeq	Rattus norvegicus eukaryotic elongation factor 2 lysine methyltransferase (Eef2kmt), mRNA.
TC0600002507.rn.2	-0.290905	0.303686	0.870506	-0.353537	0.213009	0.632227	-0.484058	0.0913606	0.965338	-0.248256	0.379044	0.785815	-0.564902	0.0505182	0.573483	-0.287478	0.309329	0.712859	no	0	Nkx2-8	NM_001106732	RefSeq	Rattus norvegicus NK2 homeobox 8 (Nkx2-8), mRNA.
TC0800002857.rn.2	-0.290852	0.0609143	0.720859	-0.493768	0.00234726	0.15237	-0.113636	0.453921	0.984417	-0.288426	0.062988	0.445059	-0.192259	0.208657	0.796001	-0.475592	0.00323983	0.23284	no	0	RGD1565900	ENSRNOT00000073647	ENSEMBL	Protein LOC100912027
TC0300004734.rn.2	-0.290734	0.220234	0.833801	-0.353726	0.137915	0.553864	-0.525664	0.030528	0.942847	0.0257463	0.912572	0.976274	-0.156617	0.505589	0.919609	-0.606813	0.0135205	0.312679	no	0	RGD1563818	ENSRNOT00000072728	ENSEMBL	Protein RGD1563818
TC1000001792.rn.2	-0.290597	0.0649669	0.720859	-0.158454	0.305574	0.706978	-0.312803	0.0478456	0.965338	-0.24403	0.118455	0.552088	-0.292017	0.0637322	0.600535	-0.2227	0.152967	0.573133	no	0	Prr29	mRNARGD2694675_1	Rat Genome Database	proline rich 29
TC0200001707.rn.2	-0.29043	0.0253091	0.623794	-0.206836	0.104758	0.507188	-0.164004	0.195089	0.967942	-0.374036	0.00486881	0.186861	-0.335796	0.0106032	0.372432	-0.135687	0.281831	0.692187	no	0	Lysmd1	NM_001024302	RefSeq	Rattus norvegicus LysM, putative peptidoglycan-binding, domain containing 1 (Lysmd1), mRNA.
TC1000000905.rn.2	-0.29034	0.0608907	0.720859	-0.367564	0.0194212	0.320507	-0.161848	0.287336	0.970279	-0.140085	0.35607	0.770182	0.00348436	0.981568	0.998083	-0.416774	0.00875747	0.290745	no	0	LOC100363537	ENSRNOT00000071701	ENSEMBL	ribosomal protein L10a-like [gene_biotype:pseudogene transcript_biotype:pseudogene]
TC1900001240.rn.2	-0.290229	0.474005	0.920728	-0.126267	0.754681	0.927759	-0.14535	0.719138	0.997758	0.546811	0.181556	0.629916	-0.151813	0.707238	0.955121	-0.335154	0.408948	0.777446	no	0	---	ENSRNOT00000071101	ENSEMBL	Uncharacterized protein
TC0400000975.rn.2	-0.290182	0.108909	0.759283	0.138486	0.437389	0.793238	-0.0504881	0.776218	0.998757	0.00275502	0.987617	0.998159	-0.142531	0.424245	0.896238	-0.0505299	0.776038	0.936161	no	0	Ghrhr	NM_012850	RefSeq	Rattus norvegicus growth hormone releasing hormone receptor (Ghrhr), mRNA.
TC1700001808.rn.2	-0.290004	0.211991	0.830619	-0.461382	0.0509667	0.410484	-0.252197	0.276383	0.967942	-0.386601	0.0991165	0.524366	0.154097	0.503617	0.919266	-0.534566	0.0250694	0.362457	no	0	LOC684841	mRNARGD7511701_1	Rat Genome Database	ENCODES a protein that exhibits DNA binding (inferred) AND protein heterodimerization activity (inferred) AND INVOLVED IN nucleosome assembly (inferred) AND FOUND IN extracellular vesicular exosome (ortholog) AND nucleus (ortholog) AND INTERACTS WITH 17beta-estradiol (ortholog) AND 2 3 7 8-tetrachlorodibenzodioxine (ortholog) AND 2-methylcholine (ortholog)
TC0300003973.rn.2	-0.289968	0.316358	0.878127	-0.255732	0.376077	0.760118	-0.00952479	0.973544	0.998757	0.0835324	0.771312	0.94304	-0.0781052	0.785779	0.96936	0.188557	0.512854	0.830852	no	0	Ppp1r14d	NM_172011	RefSeq	Rattus norvegicus protein phosphatase 1, regulatory (inhibitor) subunit 14D (Ppp1r14d), mRNA.
TC0300003268.rn.2	-0.289883	0.10358	0.75401	-0.226655	0.199667	0.615024	-0.0330686	0.84977	0.998757	0.126003	0.472078	0.83494	-0.0505728	0.772147	0.966292	0.0212777	0.902982	0.973286	no	0	Mettl8	mRNARGD2482162_1	Rat Genome Database	ENCODES a protein that exhibits histone acetyltransferase activity (ortholog) AND INVOLVED IN fat cell differentiation (ortholog) AND histone acetylation (ortholog) AND skeletal muscle tissue development (ortholog) AND FOUND IN cytoplasm (ortholog) AND nucleus (ortholog) AND INTERACTS WITH (-)-epigallocatechin 3-gallate (ortholog) AND 2 3 7 8-tetrachlorodibenzodioxine (ortholog) AND all-trans-ret…
TC1400000923.rn.2	-0.289622	0.108495	0.759283	-0.336332	0.0640683	0.442494	-0.284116	0.115115	0.965338	-0.297003	0.100116	0.52571	-0.218243	0.222646	0.806837	-0.287049	0.111548	0.527413	no	0	Rhbdd3	NM_001013875	RefSeq	Rattus norvegicus rhomboid domain containing 3 (Rhbdd3), mRNA.
TC0100006078.rn.2	-0.289589	0.730911	0.958057	0.294575	0.726471	0.916049	0.578426	0.493273	0.984889	0.972272	0.252505	0.698809	-0.0963564	0.908823	0.988562	1.43365	0.0952322	0.505519	no	0	Thrsp	NM_012703	RefSeq	Rattus norvegicus thyroid hormone responsive (Thrsp), mRNA.
TC1700001669.rn.2	-0.28904	0.0112025	0.474127	-0.322819	0.00508589	0.201671	-0.194429	0.0799302	0.965338	-0.24629	0.0286038	0.346721	-0.25136	0.0256962	0.464533	-0.359303	0.00208097	0.202932	no	0	Serpinb6b	NM_001012214	RefSeq	Rattus norvegicus serine (or cysteine) peptidase inhibitor, clade B, member 6b (Serpinb6b), mRNA.
TC0100004120.rn.2	-0.288913	0.304233	0.870506	-0.033105	0.905548	0.974832	-0.0082939	0.976282	0.998757	-0.33945	0.228778	0.674865	0.105608	0.705315	0.955121	0.0543029	0.845707	0.959029	no	0	Themis	ENSRNOT00000020102	ENSEMBL	thymocyte selection associated [gene_biotype:protein_coding transcript_biotype:protein_coding]
TC0400001961.rn.2	-0.288765	0.121683	0.777214	-0.247117	0.183241	0.603178	-0.300288	0.108009	0.965338	-0.412624	0.0298205	0.351972	0.0258249	0.887918	0.985464	-0.532751	0.00606524	0.263396	no	0	H2afj	NM_001109610_2	RefSeq	H2A histone family, member J (H2afj), mRNA
TC0600002594.rn.2	-0.288724	0.121532	0.777214	-0.230616	0.213214	0.632397	-0.101769	0.579229	0.9906	-0.330003	0.0783614	0.479713	-0.104748	0.568228	0.929908	-0.204989	0.267369	0.683605	no	0	LOC102547663	mRNARGD7644586_1	Rat Genome Database	transcription factor BTF3-like
TC0400003099.rn.2	-0.288371	0.171887	0.81848	-0.463781	0.0314674	0.36283	-0.329621	0.119939	0.965338	-0.427543	0.0462531	0.400904	-0.458092	0.0334653	0.509272	0.0539359	0.795608	0.941162	no	0	Dnah6	ENSRNOT00000020894	ENSEMBL	dynein, axonemal, heavy chain 6 [gene_biotype:protein_coding transcript_biotype:protein_coding]
TC0200000181.rn.2	-0.288278	0.22181	0.833801	-0.406044	0.0886699	0.484811	-0.254594	0.279419	0.967942	0.00756061	0.974148	0.995613	-0.0486875	0.834747	0.977426	-0.432944	0.0702975	0.461455	no	0	Tbca	NM_001013245	RefSeq	Rattus norvegicus tubulin folding cofactor A (Tbca), mRNA.
TC0400001483.rn.2	-0.288191	0.169357	0.816889	-0.366902	0.0827945	0.473075	-0.315481	0.133547	0.965338	-0.169812	0.413748	0.805274	-0.0287793	0.889294	0.985464	-0.21435	0.303651	0.707749	no	0	Gpr27	NM_023099	RefSeq	Rattus norvegicus G protein-coupled receptor 27 (Gpr27), mRNA.
TC1400002240.rn.2	-0.288036	0.296935	0.868367	-0.114196	0.677118	0.899722	-0.156301	0.569167	0.989643	-0.0370618	0.892375	0.972662	0.100419	0.714161	0.956219	-0.869174	0.0030241	0.230381	no	0	Zpbp	NM_001025139	RefSeq	Rattus norvegicus zona pellucida binding protein (Zpbp), mRNA.
TC0600001675.rn.2	-0.287652	0.0189448	0.584999	-0.358865	0.00415337	0.184454	-0.285208	0.0199001	0.882299	-0.180504	0.131153	0.57243	-0.251678	0.0382208	0.537211	-0.334582	0.00708906	0.273808	no	0	Nucks1	Nucks1.aSep08-unspliced	Ace View	nuclear casein kinase and cyclin-dependent kinase substrate 1
TC0100004334.rn.2	-0.287641	0.0961804	0.748136	-0.256899	0.135695	0.550931	-0.0874383	0.606241	0.992957	-0.289006	0.0946762	0.515856	-0.21719	0.205023	0.793234	-0.128024	0.451462	0.798587	no	0	Fastkd3	NM_001082574	RefSeq	Rattus norvegicus FAST kinase domains 3 (Fastkd3), mRNA.
TC0900001668.rn.2	-0.287501	0.203457	0.830619	0.028573	0.898199	0.974561	0.075804	0.734487	0.998757	0.0724902	0.745665	0.93652	0.0200922	0.928312	0.992236	-0.251762	0.264074	0.681922	no	0	Ptchd4	ENSRNOT00000016940	ENSEMBL	patched domain containing 4 [gene_biotype:protein_coding transcript_biotype:protein_coding]
TC0100004284.rn.2	-0.287407	0.355524	0.893288	-0.131416	0.671112	0.896237	-0.242277	0.435218	0.983485	0.496742	0.114765	0.546851	0.0564889	0.855013	0.980942	-0.251219	0.418621	0.782295	no	0	Irx4	NM_001107330	RefSeq	Rattus norvegicus iroquois homeobox 4 (Irx4), mRNA.
TC1000001610.rn.2	-0.287323	0.273153	0.856535	-0.160204	0.538666	0.841534	-0.185428	0.477115	0.984417	0.257601	0.325014	0.751112	-0.328741	0.211173	0.79785	-0.116571	0.65417	0.895216	no	0	Krtap9-1	ENSRNOT00000017378	ENSEMBL	keratin associated protein 9-1 [gene_biotype:protein_coding transcript_biotype:protein_coding]
TC1000002336.rn.2	-0.28728	0.354486	0.893288	-0.120483	0.696239	0.906914	-0.121387	0.69408	0.997625	0.261319	0.399126	0.798967	-0.121535	0.693725	0.954528	-0.156601	0.61213	0.876235	no	0	Olr1370	NM_001000979	RefSeq	Rattus norvegicus olfactory receptor 1370 (Olr1370), mRNA.
TC0900001813.rn.2	-0.287194	0.161726	0.812506	-0.154096	0.448016	0.797561	-0.115228	0.569737	0.989643	-0.208969	0.305265	0.738772	0.0662304	0.743472	0.961844	-0.22266	0.275178	0.687214	no	0	Neurl3	NM_001014100	RefSeq	Rattus norvegicus neuralized E3 ubiquitin protein ligase 3 (Neurl3), mRNA.
TSUnmapped00000134.rn.2	-0.287158	0.248081	0.84599	-0.360668	0.149169	0.567339	-0.540445	0.0338637	0.942847	-0.00129687	0.995796	0.999009	-0.150384	0.542315	0.925295	0.0434243	0.859982	0.963284	no	0	Ccdc89	NM_001134833	RefSeq	Rattus norvegicus coiled-coil domain containing 89 (Ccdc89), mRNA.
TC1000000063.rn.2	-0.287151	0.305156	0.870506	-0.296973	0.289174	0.695147	-0.178992	0.520681	0.986886	0.310883	0.267564	0.709586	-0.0213095	0.93886	0.993733	-0.353282	0.208916	0.63683	no	0	Prm1	NM_001002850	RefSeq	Rattus norvegicus protamine 1 (Prm1), mRNA.
TC0700001596.rn.2	-0.287138	0.183787	0.825536	-0.174317	0.4158	0.782338	-0.272393	0.206738	0.967942	-0.335614	0.122055	0.559734	-0.383607	0.0787688	0.636168	-0.0816589	0.701956	0.913966	no	0	Trmu	NM_001135876	RefSeq	Rattus norvegicus tRNA 5-methylaminomethyl-2-thiouridylate methyltransferase (Trmu), mRNA.
TC1700000679.rn.2	-0.287057	0.180062	0.821991	-0.316352	0.140704	0.556854	-0.201157	0.344212	0.976945	-0.152289	0.472665	0.83494	0.0748934	0.723174	0.957983	-0.355199	0.0995122	0.513282	no	0	---	ENSRNOT00000042805	ENSEMBL	Histone H3
TC1300001786.rn.2	-0.286738	0.0981211	0.751641	-0.360548	0.0397726	0.389239	-0.223731	0.193291	0.967942	-0.26448	0.125956	0.565761	-0.103254	0.54422	0.925295	-0.189914	0.267785	0.683605	no	0	Prrx1	NM_153821	RefSeq	Rattus norvegicus paired related homeobox 1 (Prrx1), mRNA.
TC0200002495.rn.2	-0.286623	0.0394103	0.697689	-0.0559315	0.678395	0.900008	-0.32308	0.0212831	0.900771	-0.106743	0.430312	0.815718	0.100473	0.457645	0.910532	-0.160129	0.239483	0.662121	no	0	Gpr150	NM_001109173	RefSeq	Rattus norvegicus G protein-coupled receptor 150 (Gpr150), mRNA.
TC0700002093.rn.2	-0.286617	0.120441	0.774791	-0.267812	0.145855	0.565716	0.0810569	0.655147	0.994376	-0.144739	0.426669	0.813597	-0.311945	0.0920564	0.662101	-0.132417	0.466737	0.805006	no	0	LOC100912294	ENSRNOT00000042386	ENSEMBL	Protein LOC100912294 [gene_biotype:protein_coding transcript_biotype:protein_coding]
TC1000003072.rn.2	-0.28653	0.0670777	0.720859	-0.199005	0.197616	0.61269	-0.0876788	0.566373	0.989643	-0.0709184	0.642512	0.904806	-0.153598	0.317595	0.85139	0.0205502	0.892841	0.970906	no	0	Chd3	ENSRNOT00000057058	ENSEMBL	chromodomain helicase DNA binding protein 3 [gene_biotype:protein_coding transcript_biotype:protein_coding]
TC0X00001633.rn.2	-0.286327	0.151836	0.804626	-0.307849	0.124253	0.534849	0.0189711	0.923174	0.998757	-0.24905	0.210878	0.658697	-0.362948	0.0718371	0.621485	-0.101959	0.60496	0.875674	no	0	Piga	NM_001108816	RefSeq	Rattus norvegicus phosphatidylinositol glycan anchor biosynthesis, class A (Piga), mRNA.
TC0100003252.rn.2	-0.286326	0.264702	0.854514	0.127791	0.615983	0.881018	-0.179138	0.482806	0.984889	0.0317962	0.900511	0.974498	0.0903166	0.722731	0.957598	0.209535	0.412348	0.779044	no	0	Glyatl1	NM_001126278	RefSeq	Rattus norvegicus glycine-N-acyltransferase-like 1 (Glyatl1), mRNA.
TC0300002708.rn.2	-0.286202	0.0574142	0.720859	-0.215672	0.147459	0.565783	-0.272159	0.0700665	0.965338	-0.0489598	0.738502	0.934453	-0.208785	0.160416	0.755355	-0.342241	0.0246328	0.3613	no	0	Ubac1	NM_001007742	RefSeq	Rattus norvegicus UBA domain containing 1 (Ubac1), mRNA.
TC1000002191.rn.2	-0.286142	0.308364	0.870583	-0.323665	0.250243	0.666009	-0.490516	0.0852876	0.965338	-0.0590898	0.832149	0.957185	0.0145625	0.95833	0.995761	-0.451083	0.112331	0.527576	no	0	Tnfrsf17	NM_001105761	RefSeq	Rattus norvegicus tumor necrosis factor receptor superfamily, member 17 (Tnfrsf17), mRNA.
TC0300001683.rn.2	-0.28562	0.176265	0.820863	-0.323513	0.127027	0.537258	-0.339669	0.109747	0.965338	-0.369655	0.0828252	0.489171	-0.257806	0.221053	0.806837	-0.531297	0.0148012	0.322472	no	0	Fbln7	ENSRNOT00000023708	ENSEMBL	fibulin 7 [gene_biotype:protein_coding transcript_biotype:protein_coding]
TSUnmapped00000118.rn.2	-0.28528	0.0599766	0.720859	-0.369195	0.0166928	0.3054	-0.172332	0.247867	0.967942	-0.200113	0.181152	0.629916	-0.0826492	0.576496	0.933954	-0.435281	0.00546402	0.26229	no	0	Rps10	NM_031109	RefSeq	Rattus norvegicus ribosomal protein S10 (Rps10), mRNA.
TC1200001085.rn.2	-0.28522	0.0919202	0.74307	-0.27224	0.107038	0.509206	0.0715145	0.666324	0.997625	0.0187014	0.910103	0.975658	-0.0824579	0.619223	0.940041	-0.399211	0.0206849	0.347597	no	0	Rps15al1	ENSRNOT00000051114	ENSEMBL	ribosomal protein S15A-like 1 [gene_biotype:processed_pseudogene transcript_biotype:processed_pseudogene]
TC0300001668.rn.2	-0.285047	0.0275222	0.632457	-0.298127	0.0215814	0.327636	-0.0821328	0.51122	0.986767	-0.158695	0.208292	0.656983	-0.21672	0.0888988	0.656556	-0.189356	0.135183	0.555309	no	0	Mrps5	NM_001106505	RefSeq	Rattus norvegicus mitochondrial ribosomal protein S5 (Mrps5), mRNA.
TC0100001069.rn.2	-0.284839	0.0842476	0.732398	-0.0860453	0.594458	0.871279	-0.140179	0.387429	0.97757	0.111173	0.492159	0.842673	-0.225034	0.168993	0.764194	-0.144994	0.37152	0.753763	no	0	ENSMUSG00000005442	MTA_TR0700001335.mm	MTA2Rn6	capicua homolog (Drosophila), PREDICTED: uncharacterized LOC100503597 (LOC100503597), miscRNA.
TC0300002608.rn.2	-0.284646	0.0624912	0.720859	-0.100965	0.49898	0.819946	-0.338675	0.0282663	0.926038	-0.0594793	0.689752	0.921209	-0.143679	0.33768	0.860545	0.0446349	0.764389	0.933625	no	0	Tcea2	NM_057098	RefSeq	Rattus norvegicus transcription elongation factor A (SII), 2 (Tcea2), mRNA.
TC0700001479.rn.2	-0.284532	0.193955	0.826112	0.081744	0.70574	0.911545	-0.0283681	0.89565	0.998757	0.0474331	0.826452	0.956433	-0.176511	0.416712	0.895737	-0.0338626	0.875596	0.966141	no	0	Grap2	NM_001034944	RefSeq	Rattus norvegicus GRB2-related adaptor protein 2 (Grap2), mRNA.
TC0100003371.rn.2	-0.284382	0.0793121	0.730904	-0.44563	0.00769291	0.23414	-0.104815	0.509326	0.986557	-0.306934	0.0591791	0.43655	-0.137898	0.386435	0.888587	-0.433206	0.00937376	0.293764	no	0	RGD1561453	mRNARGD2576030_1	Rat Genome Database	ENCODES a protein that exhibits structural constituent of ribosome (inferred) AND INVOLVED IN translation (inferred) AND FOUND IN ribosome (inferred) AND INTERACTS WITH ammonium chloride
TC0700000579.rn.2	-0.284281	0.0682907	0.720859	-0.304311	0.0518141	0.414052	-0.217342	0.159078	0.965338	-0.325601	0.0382179	0.378825	-0.241811	0.118456	0.70378	-0.151679	0.322044	0.722491	no	0	Dcn	NM_024129	RefSeq	Rattus norvegicus decorin (Dcn), mRNA.
TC0700000393.rn.2	-0.284165	0.118413	0.77405	-0.293803	0.106868	0.509206	-0.222203	0.21883	0.967942	-0.0238354	0.893873	0.973318	-0.0951604	0.595044	0.936954	0.105292	0.55663	0.854044	no	0	Mterf2	NM_001014265	RefSeq	Rattus norvegicus mitochondrial transcription termination factor 2 (Mterf2), mRNA.
TC0600003068.rn.2	-0.284053	0.1138	0.768029	-0.259369	0.147513	0.565783	-0.280374	0.118383	0.965338	-0.477482	0.0100314	0.245581	0.140098	0.428862	0.899534	-0.405622	0.0266499	0.367313	no	0	Ifi27l2b	NM_206846	RefSeq	Rattus norvegicus interferon, alpha-inducible protein 27 like 2B (Ifi27l2b), mRNA.
TC1700001806.rn.2	-0.283838	0.138203	0.796506	-0.390454	0.0443545	0.39824	-0.112469	0.551362	0.989643	-0.058627	0.755694	0.93891	-0.000646518	0.99726	0.999065	-0.462154	0.0186398	0.339675	no	0	LOC102551184	mRNARGD7529416_1	Rat Genome Database	INTERACTS WITH arsenite(3-) (ortholog) AND cyclosporin A (ortholog) AND diarsenic trioxide (ortholog)
TC0X00002181.rn.2	-0.283666	0.441648	0.912422	0.0742644	0.839701	0.957514	0.0112856	0.97547	0.998757	-0.5158	0.166046	0.613159	0.0977001	0.790202	0.96937	0.188243	0.608745	0.875674	no	0	Xkrx	NM_001012230	RefSeq	Rattus norvegicus XK, Kell blood group complex subunit-related, X-linked (Xkrx), mRNA.
TC1900001181.rn.2	-0.28295	0.0696927	0.720859	-0.170932	0.26567	0.67843	-0.107546	0.481256	0.984889	-0.165756	0.280151	0.719878	-0.110014	0.471326	0.913358	-0.150135	0.327215	0.725798	no	0	RGD1310262	NM_001107161	RefSeq	Rattus norvegicus hypothetical LOC304650 (RGD1310262), mRNA.
TC0700003335.rn.2	-0.282867	0.187919	0.826112	-0.00472047	0.982237	0.995081	0.0373718	0.860114	0.998757	0.0963768	0.649922	0.907144	-0.137841	0.516928	0.920627	-0.0950925	0.654268	0.895216	no	0	Slurp1	NM_001130544	RefSeq	Rattus norvegicus secreted Ly6/Plaur domain containing 1 (Slurp1), mRNA.
TC1000003676.rn.2	-0.282705	0.0940969	0.743796	-0.407364	0.0182074	0.311819	-0.316997	0.061843	0.965338	-0.188343	0.259128	0.705411	-0.23097	0.16842	0.763589	-0.0660554	0.6898	0.908983	no	0	Lrrc46	NM_001004201	RefSeq	Rattus norvegicus leucine rich repeat containing 46 (Lrrc46), mRNA.
TC1700000282.rn.2	-0.282324	0.171152	0.818013	-0.0328388	0.871758	0.965676	-0.0920193	0.651462	0.994376	-0.0184645	0.927669	0.983038	-0.109227	0.592046	0.935752	0.0491847	0.808998	0.945435	no	0	Wnk2	NM_001191556	RefSeq	Rattus norvegicus WNK lysine deficient protein kinase 2 (Wnk2), mRNA.
TC0800001459.rn.2	-0.282271	0.265317	0.854514	-0.0239825	0.923895	0.979434	0.0304598	0.903435	0.998757	0.0405151	0.871809	0.96692	-0.129719	0.606063	0.937348	-0.041904	0.867456	0.96486	no	0	Aste1	NM_001040156	RefSeq	Rattus norvegicus asteroid homolog 1 (Drosophila) (Aste1), mRNA.
TC0900002512.rn.2	-0.282097	0.108854	0.759283	-0.289878	0.0997936	0.499564	-0.0496431	0.773694	0.998757	-0.0953221	0.58149	0.880109	0.032892	0.84885	0.980942	-0.349209	0.0493862	0.427051	no	0	Chchd2	NM_001015019	RefSeq	Rattus norvegicus coiled-coil-helix-coiled-coil-helix domain containing 2 (Chchd2), mRNA.
TC0900002515.rn.2	-0.282097	0.108854	0.759283	-0.289878	0.0997936	0.499564	-0.0496431	0.773694	0.998757	-0.0953221	0.58149	0.880109	0.032892	0.84885	0.980942	-0.349209	0.0493862	0.427051	no	0	Chchd2	ENSRNOT00000071817	ENSEMBL	coiled-coil-helix-coiled-coil-helix domain containing 2 [gene_biotype:protein_coding transcript_biotype:protein_coding]
TC0300000106.rn.2	-0.281983	0.0435486	0.707062	-0.218128	0.114027	0.520262	-0.191141	0.164287	0.965338	-0.321657	0.022472	0.314977	-0.250758	0.0708956	0.617682	-0.296789	0.0342025	0.390486	no	0	Egfl7	NM_139104	RefSeq	Rattus norvegicus EGF-like-domain, multiple 7 (Egfl7), mRNA.
TC1800001632.rn.2	-0.281712	0.0957913	0.747422	-0.284562	0.0926145	0.491209	0.165245	0.321954	0.976945	-0.293046	0.0836779	0.489922	0.0194649	0.906443	0.988165	-0.0385508	0.815999	0.947801	no	0	RGD1562758	ENSRNOT00000043709	ENSEMBL	similar to glyceraldehyde-3-phosphate dehydrogenase [gene_biotype:protein_coding transcript_biotype:protein_coding]
TC1700001398.rn.2	-0.281699	0.358656	0.893762	-0.176781	0.563082	0.854851	-0.43798	0.157169	0.965338	-0.138775	0.64955	0.907144	0.0928914	0.760812	0.96429	-0.0514402	0.866067	0.964428	no	0	Cks2	NM_001126083	RefSeq	Rattus norvegicus CDC28 protein kinase regulatory subunit 2 (Cks2), mRNA.
TC0300001714.rn.2	-0.281688	0.0625439	0.720859	-0.292853	0.0533227	0.415091	-0.206521	0.167022	0.965338	-0.223803	0.13523	0.577786	-0.0531962	0.718268	0.95693	-0.412954	0.00791851	0.279594	no	0	Rps12l3	mRNARGD2540441_1	Rat Genome Database	ribosomal protein S12-like 3
TC1400000900.rn.2	-0.281571	0.313503	0.874939	-0.298508	0.285737	0.693044	-0.158375	0.568753	0.989643	-0.354268	0.206747	0.656161	0.00235925	0.99321	0.99897	-0.0530005	0.848424	0.959366	no	0	Osm	NM_001006961	RefSeq	Rattus norvegicus oncostatin M (Osm), mRNA.
TC0600002587.rn.2	-0.281309	0.121056	0.775585	-0.148886	0.405801	0.776514	0.0125045	0.944049	0.998757	0.166981	0.351801	0.768444	0.161915	0.366421	0.875149	0.00552198	0.975275	0.992201	no	0	LOC366655	mRNARGD6679573_1	Rat Genome Database	similar to hypothetical protein
TC0100007119.rn.2	-0.28105	0.130089	0.788057	0.0853168	0.640629	0.888593	-0.00235429	0.989705	0.998757	-0.217061	0.239115	0.684929	0.275527	0.137548	0.734098	-0.0933905	0.60947	0.875674	no	0	Ctsw	NM_001024242	RefSeq	Rattus norvegicus cathepsin W (Ctsw), mRNA.
TC0X00001564.rn.2	-0.280952	0.240133	0.844578	-0.253326	0.288602	0.694666	-0.357089	0.137898	0.965338	-0.245786	0.302956	0.738548	-0.423578	0.080389	0.640409	-0.571443	0.0204977	0.347597	no	0	Fam156b	ENSRNOT00000075757	ENSEMBL	hypothetical protein LOC683684 [gene_biotype:protein_coding transcript_biotype:protein_coding]
TC0400001311.rn.2	-0.280931	0.14141	0.797453	-0.221731	0.242905	0.658462	-0.0586761	0.75504	0.998757	-0.253822	0.182669	0.631782	0.091956	0.625238	0.940472	-0.435808	0.0255921	0.364318	no	0	Snrpg	NM_001135085	RefSeq	Rattus norvegicus small nuclear ribonucleoprotein polypeptide G (Snrpg), mRNA.
TC1200000605.rn.2	-0.280926	0.0404191	0.70317	-0.197243	0.143769	0.562631	-0.308472	0.0253189	0.912753	-0.394925	0.00510078	0.190824	-0.31769	0.0215426	0.453391	-0.173707	0.196337	0.621394	no	0	Vps37b	NM_001105928	RefSeq	Rattus norvegicus vacuolar protein sorting 37 homolog B (S. cerevisiae) (Vps37b), mRNA.
TC1500001622.rn.2	-0.28064	0.205415	0.830619	0.176741	0.421802	0.785373	-0.108217	0.621767	0.992957	0.180141	0.413018	0.80509	-0.0954029	0.663483	0.94789	-0.186388	0.397172	0.771069	no	0	LOC100911282	ENSRNOT00000060298	ENSEMBL	uncharacterized LOC100911282 [gene_biotype:protein_coding transcript_biotype:protein_coding]
TC0X00001961.rn.2	-0.280507	0.317251	0.878127	-0.127151	0.648337	0.888947	-0.0578196	0.835502	0.998757	-0.437574	0.12264	0.561021	-0.112718	0.685889	0.952793	-0.238597	0.393957	0.769156	no	0	Cited1	NM_172055	RefSeq	Rattus norvegicus Cbp/p300-interacting transactivator with Glu/Asp-rich carboxy-terminal domain 1 (Cited1), mRNA.
TC0100004192.rn.2	-0.280442	0.277611	0.860373	0.138373	0.58967	0.868309	-0.179755	0.484208	0.984889	0.083039	0.745861	0.93652	-0.0512099	0.841503	0.979157	-0.032048	0.90039	0.972501	no	0	Taar7e	NM_175590	RefSeq	Rattus norvegicus trace-amine-associated receptor 7e (Taar7e), mRNA.
TC0100003807.rn.2	-0.28028	0.170368	0.817316	-0.37012	0.0731118	0.459648	-0.275454	0.17764	0.965338	0.216317	0.287252	0.725118	-0.172309	0.395151	0.891252	-0.478333	0.0225584	0.351165	no	0	Olr385	mRNARGD2772141_1	Rat Genome Database	ENCODES a protein that exhibits olfactory receptor activity (inferred) AND INVOLVED IN detection of chemical stimulus involved in sensory perception of smell (inferred) AND G-protein coupled receptor signaling pathway (inferred) AND FOUND IN integral component of membrane (inferred) AND INTERACTS WITH lead diacetate
TSUnmapped00000128.rn.2	-0.280237	0.0682427	0.720859	-0.439864	0.00565041	0.209051	-0.290392	0.0592807	0.965338	-0.112674	0.454011	0.827718	-0.104642	0.48657	0.915963	-0.431045	0.00657338	0.270329	no	0	Ube2i	NM_013050	RefSeq	Rattus norvegicus ubiquitin-conjugating enzyme E2I (Ube2i), mRNA.
TC1000000737.rn.2	-0.280008	0.272048	0.856064	-0.412901	0.108956	0.510772	-0.587812	0.0251312	0.912753	0.127684	0.613925	0.893735	-0.316729	0.215238	0.800615	-0.0460861	0.855276	0.961612	no	0	Nt5m	NM_001105785	RefSeq	Rattus norvegicus 5,3-nucleotidase, mitochondrial (Nt5m), mRNA.
TC0800003681.rn.2	-0.279989	0.275562	0.859774	-0.343109	0.183434	0.603409	-0.466147	0.073827	0.965338	-0.13259	0.603102	0.889929	-0.387535	0.134366	0.731795	-0.122486	0.630896	0.884112	no	0	Ppcdc	NM_001108763	RefSeq	Rattus norvegicus phosphopantothenoylcysteine decarboxylase (Ppcdc), mRNA.
TC0600000829.rn.2	-0.279898	0.400117	0.904	-0.285508	0.390842	0.769216	-0.140334	0.671891	0.997625	-0.51654	0.125155	0.564958	-0.557785	0.0986987	0.672071	0.157727	0.63416	0.885148	no	0	Sstr1	NM_012719	RefSeq	Rattus norvegicus somatostatin receptor 1 (Sstr1), mRNA.
TC0300001106.rn.2	-0.279781	0.295484	0.867308	0.0803721	0.762026	0.930295	0.101753	0.701558	0.997625	0.38143	0.15666	0.603926	0.0149156	0.955154	0.99532	-0.10452	0.693864	0.909509	no	0	Olr745	NM_001000578	RefSeq	Rattus norvegicus olfactory receptor 745 (Olr745), mRNA.
TC0400003951.rn.2	-0.279756	0.137356	0.794189	-0.560988	0.00442305	0.184454	-0.255682	0.173348	0.965338	-0.11235	0.545134	0.867007	-0.203705	0.275605	0.84168	-0.478518	0.0136449	0.312679	no	0	LOC100912290	mRNARGD6487552_t00	Rat Genome Database	null
TC0400003953.rn.2	-0.279756	0.137356	0.794189	-0.560988	0.00442305	0.184454	-0.255682	0.173348	0.965338	-0.11235	0.545134	0.867007	-0.203705	0.275605	0.84168	-0.478518	0.0136449	0.312679	no	0	LOC100912418	mRNARGD6486873_t00	Rat Genome Database	null
TC0400003955.rn.2	-0.279756	0.137356	0.794189	-0.560988	0.00442305	0.184454	-0.255682	0.173348	0.965338	-0.11235	0.545134	0.867007	-0.203705	0.275605	0.84168	-0.478518	0.0136449	0.312679	no	0	Hist1h4b	ENSRNOT00000074526	ENSEMBL	histone cluster 1, H4b [gene_biotype:protein_coding transcript_biotype:protein_coding]
TC0400003958.rn.2	-0.279756	0.137356	0.794189	-0.560988	0.00442305	0.184454	-0.255682	0.173348	0.965338	-0.11235	0.545134	0.867007	-0.203705	0.275605	0.84168	-0.478518	0.0136449	0.312679	no	0	Hist2h4a	ENSRNOT00000074356	ENSEMBL	Histone H4 Osteogenic growth peptide
TC0400003970.rn.2	-0.279756	0.137356	0.794189	-0.560988	0.00442305	0.184454	-0.255682	0.173348	0.965338	-0.11235	0.545134	0.867007	-0.203705	0.275605	0.84168	-0.478518	0.0136449	0.312679	no	0	Hist2h4a	ENSRNOT00000071690	ENSEMBL	Histone H4 Osteogenic growth peptide
TC0100001136.rn.2	-0.279642	0.0371671	0.687045	-0.419965	0.00256392	0.155952	-0.200241	0.129563	0.965338	-0.164269	0.211118	0.658697	-0.16801	0.201146	0.790529	-0.312681	0.0207709	0.347597	no	0	LOC100362069	mRNARGD2378397_1	Rat Genome Database	ENCODES a protein that exhibits structural constituent of ribosome (inferred) AND INVOLVED IN translation (inferred) AND FOUND IN ribosome (inferred) AND INTERACTS WITH (-)-epigallocatechin 3-gallate (ortholog) AND cadmium atom (ortholog) AND disodium selenite (ortholog)
TC0800002270.rn.2	-0.27928	0.100836	0.75401	-0.464329	0.00830733	0.23888	-0.475769	0.00698085	0.725201	-0.445674	0.0109859	0.252454	-0.485483	0.00601325	0.296418	-0.22732	0.178758	0.604137	no	0	Spa17	NM_053482	RefSeq	Rattus norvegicus sperm autoantigenic protein 17 (Spa17), mRNA.
TC0100000506.rn.2	-0.27927	0.18896	0.826112	-0.0245809	0.906751	0.974832	-0.0794087	0.705397	0.997625	-0.053799	0.79774	0.948994	-0.187412	0.37461	0.880323	-0.179792	0.394119	0.769156	no	0	Pnldc1	NM_001025724	RefSeq	Rattus norvegicus poly(A)-specific ribonuclease (PARN)-like domain containing 1 (Pnldc1), mRNA.
TC1600000005.rn.2	-0.279105	0.0388149	0.69601	-0.327679	0.0164822	0.30527	-0.132738	0.313743	0.976945	-0.100764	0.442954	0.822392	-0.102122	0.43689	0.902044	-0.484611	0.000699466	0.141811	no	0	Rps24	NM_031112	RefSeq	Rattus norvegicus ribosomal protein S24 (Rps24), mRNA.
TC0100000795.rn.2	-0.279066	0.159203	0.809852	-0.295366	0.136919	0.551608	-0.160562	0.413312	0.979365	-0.126706	0.517756	0.85394	-0.158353	0.419702	0.895737	-0.500203	0.0144188	0.322098	no	0	Zfp773	ENSRNOT00000072231	ENSEMBL	zinc finger protein 773 [gene_biotype:protein_coding transcript_biotype:protein_coding]
TC0100005182.rn.2	-0.278934	0.0428588	0.707062	-0.323744	0.0199822	0.321771	-0.223136	0.101477	0.965338	-0.3007	0.0298031	0.351972	-0.223675	0.100687	0.676449	-0.475953	0.0010383	0.168364	no	0	Fxyd1	NM_031648	RefSeq	Rattus norvegicus FXYD domain-containing ion transport regulator 1 (Fxyd1), mRNA.
TC1000000337.rn.2	-0.27878	0.392193	0.902657	0.300592	0.356647	0.744853	0.258291	0.427557	0.982745	-0.227192	0.484802	0.840109	-0.350803	0.283145	0.843759	0.149783	0.644415	0.891082	no	0	Kcnmb1	NM_019273	RefSeq	Rattus norvegicus potassium channel subfamily M regulatory beta subunit 1 (Kcnmb1), mRNA.
TC0700003579.rn.2	-0.27847	0.509524	0.926742	0.793076	0.0662322	0.447556	-0.247159	0.557993	0.989643	0.202206	0.631452	0.899504	0.2454	0.560785	0.928191	0.614351	0.150654	0.571385	no	0	Cyp2d2	NM_012730	RefSeq	Rattus norvegicus cytochrome P450, family 2, subfamily d, polypeptide 2 (Cyp2d2), mRNA.
TC0100003173.rn.2	-0.278462	0.216177	0.833209	-0.0206672	0.926018	0.980049	0.0147261	0.947246	0.998757	0.32833	0.146548	0.594765	-0.109805	0.622387	0.940472	-0.0907986	0.683667	0.907939	no	0	LOC100362601	ENSRNOT00000049011	ENSEMBL	PBPC1BS-like [gene_biotype:protein_coding transcript_biotype:protein_coding]
TC1100001463.rn.2	-0.278394	0.142608	0.799738	-0.0808998	0.665412	0.893328	-0.163255	0.38488	0.97757	0.1182	0.528147	0.858942	-0.0273226	0.883734	0.985052	-0.122657	0.512808	0.830852	no	0	Olr1533	NM_001000496	RefSeq	Rattus norvegicus olfactory receptor 1533 (Olr1533), mRNA.
TC0100001413.rn.2	-0.278317	0.227759	0.83888	-0.0975491	0.669488	0.895644	0.0213255	0.925556	0.998757	-0.352676	0.128884	0.569215	-0.233937	0.309124	0.848715	0.00671764	0.976518	0.992226	no	0	LOC102556967	ENSRNOT00000024645	ENSEMBL	zinc finger protein 719 [gene_biotype:protein_coding transcript_biotype:protein_coding]
TC0500001316.rn.2	-0.278312	0.0789022	0.730877	-0.240822	0.126227	0.535859	0.00725154	0.962617	0.998757	-0.321859	0.0437194	0.396934	-0.023152	0.881067	0.984883	-0.0580321	0.70789	0.916487	no	0	Med8	NM_001108673	RefSeq	Rattus norvegicus mediator complex subunit 8 (Med8), mRNA.
TC0900001741.rn.2	-0.277881	0.216211	0.833209	-0.511694	0.0265079	0.346649	-0.1329	0.550681	0.989643	0.240086	0.283916	0.72258	0.0172732	0.938015	0.993667	-0.524472	0.0232052	0.351458	no	0	Col19a1	ENSRNOT00000017169	ENSEMBL	collagen, type XIX, alpha 1 [gene_biotype:protein_coding transcript_biotype:protein_coding]
TC0400001324.rn.2	-0.277731	0.328729	0.885067	-0.175974	0.534269	0.838927	-0.423242	0.140315	0.965338	0.375763	0.188952	0.639506	-0.0913499	0.746456	0.962947	-0.230855	0.415857	0.78148	no	0	Asprv1	mRNARGD2354626_1	Rat Genome Database	aspartic peptidase retroviral-like 1
TC2000001115.rn.2	-0.277028	0.178616	0.82176	-0.00731258	0.971287	0.990013	-0.317037	0.125291	0.965338	-0.461725	0.0284603	0.345648	-0.13142	0.519022	0.921417	0.0562913	0.781841	0.937666	no	0	LOC100911800	mRNARGD6490380_1	Rat Genome Database	INVOLVED IN antigen processing and presentation of peptide or polysaccharide antigen via MHC class II (inferred) AND immune response (inferred) AND FOUND IN integral component of membrane (inferred) AND MHC class II protein complex (inferred) AND INTERACTS WITH arsenic atom (ortholog) AND benzene-1 2 4-triol (ortholog) AND cisplatin (ortholog)
TC1000001666.rn.2	-0.27685	0.0580744	0.720859	-0.367423	0.0136224	0.289246	-0.16821	0.241533	0.967942	-0.35675	0.0163339	0.285162	-0.431581	0.00434648	0.276075	-0.172283	0.230559	0.653977	no	0	Rdm1	NM_001105842	RefSeq	Rattus norvegicus RAD52 motif containing 1 (Rdm1), mRNA.
TC0100005153.rn.2	-0.276843	0.0705375	0.720859	-0.213893	0.158251	0.576556	-0.00634885	0.966086	0.998757	-0.403373	0.0102267	0.245581	-0.0633899	0.671602	0.949023	-0.153722	0.307071	0.710627	no	0	Arhgap33	ENSRNOT00000034001	ENSEMBL	Rho GTPase activating protein 33 [gene_biotype:protein_coding transcript_biotype:protein_coding]
TC0800003540.rn.2	-0.27663	0.264441	0.854514	0.220494	0.372108	0.756984	-0.242678	0.326547	0.976945	0.27081	0.274437	0.714369	0.0935318	0.703591	0.955121	-0.222319	0.36821	0.751629	no	0	LOC685081	ENSRNOT00000040498	ENSEMBL	similar to solute carrier family 22 (organic cation transporter), member 13 [gene_biotype:protein_coding transcript_biotype:protein_coding]
TC0X00002206.rn.2	-0.275922	0.0855781	0.732398	0.00967445	0.950843	0.986833	-0.139274	0.377615	0.976945	-0.401821	0.0144522	0.273577	-0.165332	0.296073	0.847189	0.0178566	0.909413	0.974659	no	0	Bex2	NM_001077435	RefSeq	Rattus norvegicus brain expressed X-linked 2 (Bex2), mRNA.
TC0900000693.rn.2	-0.275906	0.252557	0.846344	-0.21693	0.366542	0.75211	-0.059085	0.804638	0.998757	-0.158254	0.508852	0.849035	-0.28644	0.235249	0.817491	-0.144253	0.546833	0.850506	no	0	Spats2l	NM_001014102	RefSeq	Rattus norvegicus spermatogenesis associated, serine-rich 2-like (Spats2l), mRNA.
TC0200000491.rn.2	-0.275769	0.0657669	0.720859	-0.443287	0.00436116	0.184454	-0.243226	0.102703	0.965338	-0.279547	0.0623288	0.443624	-0.11351	0.439141	0.903628	-0.457156	0.00339535	0.234295	no	0	Rpl37	ENSRNOT00000017052	ENSEMBL	ribosomal protein L37 (Rpl37), mRNA
TC0400000632.rn.2	-0.275538	0.132636	0.788473	-0.0938367	0.603109	0.875127	0.123678	0.493815	0.984889	-0.323549	0.0792947	0.482495	-0.0141293	0.937475	0.993178	-0.137622	0.446799	0.795842	no	0	RGD1565367	TCONS_00083930	Chalmel	PREDICTED: similar to Solute carrier family 23, member 2 (Sodium-dependent vitamin C transporter 2) (RGD1565367), mRNA. Chalmel, et. al. Testis-expressed Unannotated Transcripts (TUTs)
TC1900000521.rn.2	-0.27546	0.479882	0.92464	-0.0175371	0.963989	0.988654	-0.343675	0.379068	0.976945	-0.207644	0.593741	0.885854	-0.751668	0.0596275	0.590852	-0.0155715	0.968023	0.990484	no	0	Zfp90	NM_001025765	RefSeq	Rattus norvegicus zinc finger protein 90 (Zfp90), mRNA.
TC0300002547.rn.2	-0.275171	0.266379	0.854807	0.0322312	0.895466	0.974269	-0.135881	0.580457	0.990651	-0.0827376	0.736089	0.934207	-0.335501	0.177304	0.772282	0.0510978	0.835025	0.955196	no	0	Cdh4	ENSRNOT00000032405	ENSEMBL	cadherin 4
TC0100003116.rn.2	-0.27484	0.112348	0.767623	-0.212199	0.216756	0.636742	-0.173953	0.309454	0.976945	-0.0570664	0.737053	0.934453	-0.0711183	0.675773	0.949871	-0.144352	0.397855	0.771234	no	0	LOC689961	mRNARGD2727010_1	Rat Genome Database	similar to ATP synthase lipid-binding protein mitochondrial precursor
TC1700000366.rn.2	-0.27483	0.305197	0.870506	0.35048	0.193181	0.612302	0.00291946	0.99124	0.998872	-0.0945879	0.722308	0.92946	0.216181	0.418531	0.895737	0.0379326	0.886582	0.969073	no	0	RGD1562963	NM_001145021	RefSeq	Rattus norvegicus similar to chromosome 6 open reading frame 52 (RGD1562963), mRNA.
TC0100003518.rn.2	-0.274696	0.407729	0.904	-0.0913104	0.782188	0.938716	-0.156845	0.635243	0.994376	-0.0787105	0.811607	0.95271	0.3924	0.23944	0.819835	0.00626221	0.984864	0.995535	no	0	Ifit1	NM_020096	RefSeq	Rattus norvegicus interferon-induced protein with tetratricopeptide repeats 1 (Ifit1), mRNA.
TC0100003226.rn.2	-0.274293	0.182711	0.823885	-0.118172	0.561675	0.854851	-0.2949	0.152824	0.965338	-0.489286	0.0207517	0.307604	0.195411	0.339322	0.861318	-0.190487	0.351468	0.742412	no	0	Ms4a6c	ENSRNOT00000072077	ENSEMBL	membrane-spanning 4-domains, subfamily A, member 6C [gene_biotype:protein_coding transcript_biotype:protein_coding]
TC1200000516.rn.2	-0.274015	0.0855905	0.732398	-0.280177	0.0790779	0.466671	-0.122436	0.434222	0.983485	-0.0123076	0.937058	0.98604	-0.022958	0.882906	0.985052	-0.315686	0.0492139	0.427051	no	0	LOC100910788	mRNARGD6496639_1	Rat Genome Database	coiled-coil-helix-coiled-coil-helix domain-containing protein 2 mitochondrial-like
TC0800003617.rn.2	-0.273788	0.0227637	0.615816	-0.273036	0.0231116	0.333157	0.00954189	0.934187	0.998757	-0.215448	0.0690218	0.458589	-0.255493	0.0327194	0.505262	-0.316745	0.00925751	0.291985	no	0	RGD1311745	NM_001008329	RefSeq	Rattus norvegicus similar to RIKEN cDNA 1110059G10 (RGD1311745), mRNA.
TC1400002196.rn.2	-0.27374	0.0441188	0.707062	-0.281983	0.0384649	0.382519	-0.0553788	0.674882	0.997625	-0.0237476	0.8571	0.963317	-0.0546007	0.679183	0.951128	-0.277715	0.0413065	0.407268	no	0	H2afv	NM_001106019	RefSeq	Rattus norvegicus H2A histone family, member V (H2afv), mRNA.
TC0X00002289.rn.2	-0.273349	0.0485067	0.719869	-0.391933	0.00597115	0.21034	-0.172463	0.205246	0.967942	-0.135929	0.315883	0.747722	-0.09246	0.493343	0.917103	-0.388158	0.00641745	0.267062	no	0	LOC100361854	ENSRNOT00000051134	ENSEMBL	ribosomal protein S26-like [gene_biotype:protein_coding transcript_biotype:protein_coding]
TC0900001365.rn.2	-0.27318	0.189206	0.826112	-0.256518	0.216934	0.637116	-0.0671307	0.743955	0.998757	-0.110083	0.592735	0.885482	-0.123082	0.550032	0.925666	-0.373999	0.0754292	0.474049	no	0	LOC102550127	mRNARGD7571712_1	Rat Genome Database	zinc finger protein 120-like
TC0600001202.rn.2	-0.273133	0.0779489	0.729031	-0.374703	0.0177072	0.310855	-0.019772	0.896061	0.998757	-0.121706	0.423502	0.811532	0.00229164	0.987918	0.99897	-0.116172	0.444694	0.795523	no	0	Ift43	NM_001134525	RefSeq	Rattus norvegicus intraflagellar transport 43 (Ift43), mRNA.
TC0200004017.rn.2	-0.273116	0.364532	0.893762	-0.294653	0.32843	0.726968	-0.514408	0.0925788	0.965338	-0.294782	0.328221	0.754	-0.304116	0.31336	0.848981	-0.154451	0.606585	0.875674	no	0	Bcan	NM_001033665	RefSeq	Rattus norvegicus brevican (Bcan), transcript variant 1, mRNA.
TC0700001985.rn.2	-0.272998	0.2516	0.84599	-0.480319	0.0479891	0.405938	-0.184505	0.435974	0.983485	-0.148573	0.529801	0.859137	-0.618602	0.0123858	0.385019	-0.255685	0.282348	0.692511	no	0	Il23a	NM_130410	RefSeq	Rattus norvegicus Interleukin 23, alpha subunit p19 (Il23a), mRNA.
TC0600002467.rn.2	-0.272903	0.0157365	0.536063	-0.19774	0.074114	0.46019	-0.0586322	0.588261	0.991121	0.0635747	0.557362	0.873954	-0.0191541	0.85935	0.981435	-0.195318	0.0775566	0.479902	no	0	Cfl2	NM_001108982	RefSeq	Rattus norvegicus cofilin 2, muscle (Cfl2), mRNA.
TC1200000415.rn.2	-0.272784	0.201742	0.830619	-0.468372	0.0321361	0.365061	-0.136206	0.520002	0.986886	-0.219252	0.302768	0.738548	-0.113968	0.59002	0.935752	-0.229522	0.281048	0.691886	no	0	Styxl1	NM_001037788	RefSeq	Rattus norvegicus serine/threonine/tyrosine interacting-like 1 (Styxl1), mRNA.
TC0900002511.rn.2	-0.272624	0.23409	0.841228	-0.580977	0.0143647	0.295333	-0.0893468	0.693798	0.997625	-0.460225	0.0487136	0.40599	-0.0223785	0.921361	0.990502	-0.28265	0.217697	0.645578	no	0	Pdcd1	NM_001106927	RefSeq	Rattus norvegicus programmed cell death 1 (Pdcd1), mRNA.
TC0900002514.rn.2	-0.272624	0.23409	0.841228	-0.580977	0.0143647	0.295333	-0.0893468	0.693798	0.997625	-0.460225	0.0487136	0.40599	-0.0223785	0.921361	0.990502	-0.28265	0.217697	0.645578	no	0	Pdcd1	NM_001106927_2	RefSeq	programmed cell death 1 (Pdcd1), mRNA
TC1600001523.rn.2	-0.272588	0.033579	0.669906	-0.22086	0.0815827	0.470411	-0.271389	0.0343153	0.942847	-0.237829	0.061652	0.442651	0.0423251	0.73292	0.960363	-0.465541	0.000606572	0.135946	no	0	RGD1311747	NM_001169105	RefSeq	Rattus norvegicus similar to 2700029M09Rik protein (RGD1311747), mRNA.
TC0500002714.rn.2	-0.272466	0.69252	0.954688	1.74317	0.0154522	0.300702	-0.0500925	0.941978	0.998757	0.37411	0.58755	0.882694	0.541046	0.433903	0.901706	1.49672	0.0354998	0.391468	no	0	Baat	NM_017300	RefSeq	Rattus norvegicus bile acid CoA:amino acid N-acyltransferase (Baat), mRNA.
TC1000004347.rn.2	-0.272361	0.150492	0.804626	-0.26361	0.163636	0.582052	-0.307382	0.106106	0.965338	-0.148856	0.426939	0.813742	0.0110583	0.952714	0.99532	-0.204715	0.276601	0.68756	no	0	Myh1	NM_001135158	RefSeq	Rattus norvegicus myosin, heavy chain 1, skeletal muscle, adult (Myh1), mRNA.
TC0100006234.rn.2	-0.272279	0.133264	0.789977	-0.241645	0.181164	0.600055	-0.206781	0.250823	0.967942	0.17567	0.327946	0.753892	-0.215862	0.231023	0.814347	-0.487582	0.00940599	0.293764	no	0	Hbb	NM_033234	RefSeq	Rattus norvegicus hemoglobin, beta (Hbb), mRNA.
TC1800001059.rn.2	-0.272194	0.248075	0.84599	-0.700043	0.00476928	0.191774	0.0117798	0.959729	0.998757	-0.295949	0.209997	0.658376	-0.512739	0.0337136	0.51199	-0.487748	0.0427364	0.412277	no	0	Kctd1	NM_001100516	RefSeq	Rattus norvegicus potassium channel tetramerization domain containing 1 (Kctd1), mRNA.
TC0600002653.rn.2	-0.27217	0.185405	0.826112	-0.0346924	0.864204	0.964462	-0.509587	0.0162215	0.85677	-0.0415546	0.837701	0.958342	-0.451644	0.0315754	0.502408	-0.0431091	0.831723	0.954183	no	0	Six1	NM_053759	RefSeq	Rattus norvegicus SIX homeobox 1 (Six1), mRNA.
TC1000003757.rn.2	-0.272062	0.210703	0.830619	-0.0129758	0.951831	0.987096	-0.253818	0.242214	0.967942	0.279171	0.1993	0.65252	0.116074	0.589749	0.935752	-0.0249744	0.907449	0.974217	no	0	Krtap2-4	mRNARGD2600283_1	Rat Genome Database	FOUND IN keratin filament (inferred) AND INTERACTS WITH indole-3-methanol AND 17alpha-ethynylestradiol (ortholog) AND bisphenol A (ortholog)
TC0400000981.rn.2	-0.27164	0.365921	0.893762	-0.604285	0.0494036	0.408555	-0.486696	0.109901	0.965338	-0.706593	0.0229284	0.318776	-1.03952	0.00131	0.164411	-0.253275	0.398843	0.771526	no	0	Ccdc129	NM_001191973	RefSeq	Rattus norvegicus coiled-coil domain containing 129 (Ccdc129), mRNA.
TC1000001591.rn.2	-0.271637	0.267646	0.854807	-0.123914	0.610472	0.878593	0.0425641	0.86086	0.998757	0.0181855	0.940292	0.986393	-0.0924267	0.703732	0.955121	-0.178827	0.463198	0.803089	no	0	Rapgefl1	mRNARGD7714752_1	Rat Genome Database	INTERACTS WITH 17beta-estradiol (ortholog) AND 5-aza-2'-deoxycytidine (ortholog) AND cerium trichloride (ortholog)
TC1500000090.rn.2	-0.271623	0.250605	0.84599	-0.313773	0.185892	0.606139	-0.262175	0.267142	0.967942	-0.66969	0.00683915	0.212556	-0.372581	0.118172	0.70378	-0.288168	0.223466	0.649828	no	0	Nr1d2	NM_147210	RefSeq	Rattus norvegicus nuclear receptor subfamily 1, group D, member 2 (Nr1d2), mRNA.
TC0300002976.rn.2	-0.271219	0.526094	0.926742	-0.327652	0.44437	0.795738	0.446223	0.299394	0.972832	-0.0169367	0.968324	0.993052	0.148417	0.728092	0.958751	-0.331508	0.439076	0.793869	no	0	RGD1565252	ENSRNOT00000073407	ENSEMBL	Protein RGD1565252
TC0400003868.rn.2	-0.271216	0.104399	0.75401	0.0905302	0.581121	0.864413	-0.452134	0.00879097	0.760342	-0.418313	0.0146367	0.274192	-0.0639549	0.696366	0.954605	-0.109115	0.506481	0.827497	no	0	Klri1	NM_001012649	RefSeq	Rattus norvegicus killer cell lectin-like receptor family I member 1 (Klri1), mRNA.
TC0300002250.rn.2	-0.271126	0.399072	0.904	-0.225466	0.482416	0.811067	0.0532617	0.867749	0.998757	-0.0817506	0.798327	0.948994	-0.135793	0.671524	0.949023	0.281483	0.381503	0.760706	no	0	Mybl2	NM_001106536	RefSeq	Rattus norvegicus myeloblastosis oncogene-like 2 (Mybl2), mRNA.
TC0500002600.rn.2	-0.27068	0.350909	0.891171	-0.33952	0.243724	0.658848	-0.119911	0.677828	0.997625	-0.359417	0.217746	0.664983	-0.210727	0.46656	0.912516	-0.468019	0.111258	0.527413	no	0	Fancg	Fancg.aSep08	Ace View	Fanconi anemia, complementation group G
TC0900000788.rn.2	-0.270561	0.17582	0.820863	-0.0626852	0.750644	0.925875	0.0473001	0.810429	0.998757	-0.107195	0.587374	0.882649	-0.18485	0.351494	0.867009	-0.276617	0.166607	0.590929	no	0	LOC102548694	mRNARGD7729359_1	Rat Genome Database	uncharacterized LOC102548694
TC0600001708.rn.2	-0.270543	0.0861378	0.732398	-0.417819	0.0100006	0.254468	-0.281122	0.0750461	0.965338	-0.433464	0.00775004	0.226028	-0.182032	0.24253	0.822572	-0.465936	0.00450572	0.253154	no	0	RGD1562420	RGD1562420.aSep08-unspliced	Ace View	similar to hypothetical protein
TC0200004241.rn.2	-0.270379	0.330464	0.885532	-0.369163	0.1866	0.606873	-0.267271	0.335976	0.976945	-0.251876	0.364179	0.774996	0.04832	0.860978	0.981435	-0.496945	0.0784794	0.481802	no	0	Hist2h4	NM_001123469	RefSeq	Rattus norvegicus histone cluster 2, H4 (Hist2h4), mRNA.
TC0500000073.rn.2	-0.270319	0.308325	0.870583	-0.116767	0.657859	0.891351	-0.285265	0.282766	0.967942	-0.499984	0.0642751	0.447859	-0.302601	0.255046	0.83212	-0.402725	0.132666	0.552007	no	0	Ppp1r42	NM_001127569	RefSeq	Rattus norvegicus protein phosphatase 1, regulatory subunit 42 (Ppp1r42), mRNA.
TC1500001102.rn.2	-0.269785	0.161108	0.812222	-0.220954	0.248802	0.664091	-0.186807	0.32817	0.976945	-0.472509	0.0170779	0.290215	-0.10155	0.593167	0.936338	-0.116002	0.541938	0.848551	no	0	---	ENSRNOT00000050826	ENSEMBL	---
TC1000003438.rn.2	-0.269747	0.0609738	0.720859	-0.341393	0.0194923	0.320507	-0.27719	0.0545253	0.965338	-0.369525	0.0120123	0.258628	-0.418676	0.00494351	0.285045	-0.04461	0.750469	0.929152	no	0	Dusp14	NM_001079893	RefSeq	Rattus norvegicus dual specificity phosphatase 14 (Dusp14), transcript variant 1, mRNA.
TC1900000732.rn.2	-0.26962	0.132539	0.78846	-0.109022	0.537249	0.840548	-0.00911967	0.958722	0.998757	-0.0114852	0.948029	0.987301	-0.123007	0.486692	0.915963	-0.0844746	0.632217	0.884668	no	0	Foxl1	ENSRNOT00000074430	ENSEMBL	forkhead box L1 [gene_biotype:protein_coding transcript_biotype:protein_coding]
TC0700001278.rn.2	-0.269565	0.0525282	0.720859	-0.383646	0.00722565	0.22612	-0.234748	0.0891902	0.965338	-0.26939	0.052673	0.416939	-0.326795	0.0202859	0.445793	-0.320033	0.0228105	0.351165	no	0	Ptp4a3	NM_001114405	RefSeq	Rattus norvegicus protein tyrosine phosphatase type IVA, member 3 (Ptp4a3), mRNA.
TC0100000309.rn.2	-0.26938	0.432316	0.908846	-0.503184	0.146981	0.565783	-0.577121	0.0978626	0.965338	-0.347986	0.311898	0.745486	-0.0725604	0.831774	0.976779	-0.251617	0.463018	0.803089	no	0	Cenpw	NM_001246319	RefSeq	Rattus norvegicus centromere protein W (Cenpw), mRNA.
TC0100002970.rn.2	-0.26938	0.258034	0.852642	0.131754	0.577338	0.8617	-0.131935	0.576818	0.989643	0.515031	0.0348141	0.368738	-0.208573	0.379341	0.884337	-0.130888	0.579831	0.865749	no	0	Mrgprd	NM_001001506	RefSeq	Rattus norvegicus MAS-related GPR, member D (Mrgprd), mRNA.
TC1400002477.rn.2	-0.269348	0.0713179	0.721079	-0.194182	0.18838	0.607943	-0.496341	0.00160948	0.479019	-0.44408	0.00421572	0.181265	-0.290244	0.0528707	0.580251	-0.283061	0.0586796	0.442208	no	0	N4bp2	ENSRNOT00000031792	ENSEMBL	NEDD4 binding protein 2 [gene_biotype:protein_coding transcript_biotype:protein_coding]
TC0800000931.rn.2	-0.269229	0.295906	0.867308	0.0464993	0.855597	0.961757	-0.284527	0.269769	0.967942	0.049116	0.847572	0.960525	-0.153173	0.54984	0.925666	-0.117302	0.646616	0.892515	no	0	Igdcc4	ENSRNOT00000067016	ENSEMBL	immunoglobulin superfamily, DCC subclass, member 4 [gene_biotype:protein_coding transcript_biotype:protein_coding]
TC1000001212.rn.2	-0.269215	0.192358	0.826112	-0.347738	0.0949338	0.494849	-0.291087	0.159559	0.965338	-0.301751	0.145256	0.59422	-0.310659	0.134111	0.731354	-0.391052	0.0617797	0.445224	no	0	Cdk5r1	NM_053891	RefSeq	Rattus norvegicus cyclin-dependent kinase 5, regulatory subunit 1 (p35) (Cdk5r1), mRNA.
TC1400001504.rn.2	-0.268973	0.266246	0.854807	-0.329132	0.175663	0.594597	-0.284339	0.240398	0.967942	-0.209911	0.383874	0.790445	-0.0914609	0.703074	0.955121	-0.0599912	0.802451	0.943966	no	0	Cxcl1	NM_030845	RefSeq	Rattus norvegicus chemokine (C-X-C motif) ligand 1 (Cxcl1), mRNA.
TC0X00001976.rn.2	-0.268519	0.495855	0.926742	0.232497	0.555069	0.851191	0.0876379	0.823561	0.998757	0.578443	0.147354	0.595368	-0.00218715	0.995559	0.998976	-0.0303567	0.938418	0.983156	no	0	LOC501389	mRNARGD6697404_1	Rat Genome Database	similar to chromosome 9 open reading frame 36
TC0X00000406.rn.2	-0.268384	0.0913397	0.74307	-0.131327	0.401033	0.774432	0.0169485	0.913244	0.998757	-0.254901	0.108086	0.534425	-0.0147269	0.924577	0.990844	-0.425136	0.00944993	0.293764	no	0	Prdx4	NM_053512	RefSeq	Rattus norvegicus peroxiredoxin 4 (Prdx4), mRNA.
TC0500000602.rn.2	-0.268378	0.26474	0.854514	-0.213116	0.374179	0.758863	-0.598054	0.0163754	0.85677	-0.478111	0.0513661	0.414523	-0.0049528	0.983424	0.998135	-0.0471269	0.843332	0.958225	no	0	Galnt12	ENSRNOT00000011112	ENSEMBL	polypeptide N-acetylgalactosaminyltransferase 12 [gene_biotype:protein_coding transcript_biotype:protein_coding]
TC0500003674.rn.2	-0.268319	0.226401	0.837673	-0.291128	0.190199	0.609468	0.0934781	0.670434	0.997625	-0.102047	0.642332	0.904764	0.11282	0.607751	0.937503	-0.276705	0.212532	0.641733	no	0	Fam167b	ENSRNOT00000074172	ENSEMBL	family with sequence similarity 167, member B [gene_biotype:protein_coding transcript_biotype:protein_coding]
TC0600002332.rn.2	-0.268242	0.0599138	0.720859	-0.143266	0.305762	0.706978	-0.125511	0.368721	0.976945	-0.295287	0.0394054	0.381313	-0.0985258	0.479405	0.914706	-0.253158	0.0749675	0.472986	no	0	Bzw2	NM_134402	RefSeq	Rattus norvegicus basic leucine zipper and W2 domains 2 (Bzw2), mRNA.
TC0700000053.rn.2	-0.268102	0.340625	0.887597	-0.29244	0.299223	0.701842	-0.262026	0.351534	0.976945	-0.151223	0.589185	0.883566	-0.164837	0.55627	0.927562	-0.249398	0.374937	0.756006	no	0	Itga7	NM_030842	RefSeq	Rattus norvegicus integrin, alpha 7 (Itga7), mRNA.
TC1800000604.rn.2	-0.267693	0.0357447	0.677694	-0.0204068	0.868535	0.964915	-0.179191	0.152348	0.965338	-0.164741	0.187179	0.637237	-0.0463632	0.707118	0.955121	-0.153222	0.219114	0.646236	no	0	LOC100910979	ENSRNOT00000073388	ENSEMBL	Protein LOC100910979 [gene_biotype:protein_coding transcript_biotype:protein_coding]
TC0300000193.rn.2	-0.267658	0.0525032	0.720859	-0.0919603	0.49452	0.817999	-0.0702391	0.601292	0.992957	-0.143368	0.289263	0.727497	-0.11082	0.411113	0.894688	-0.0460421	0.731649	0.924583	no	0	Gle1	NM_001025731	RefSeq	Rattus norvegicus GLE1 RNA export mediator (Gle1), mRNA.
TC0X00002479.rn.2	-0.267576	0.224417	0.836132	-0.268696	0.222526	0.642024	-0.232018	0.290827	0.970478	-0.492222	0.0293017	0.350783	-0.488663	0.0304097	0.493863	0.13353	0.540966	0.847767	no	0	Hs6st2	NM_001191726	RefSeq	Rattus norvegicus heparan sulfate 6-O-sulfotransferase 2 (Hs6st2), mRNA.
TC1400000364.rn.2	-0.267498	0.103325	0.75401	-0.0321918	0.841506	0.958215	0.0589326	0.714503	0.997625	-0.261973	0.110361	0.538316	-0.0202815	0.899727	0.988056	-0.215103	0.187154	0.613276	no	0	RGD1561589	mRNARGD6549427_1	Rat Genome Database	INTERACTS WITH indole-3-methanol AND N-nitrosodiethylamine AND (-)-epigallocatechin 3-gallate (ortholog)
TC0100002583.rn.2	-0.267468	0.158755	0.809852	0.0250424	0.893456	0.973427	-0.253123	0.181634	0.966891	-0.309804	0.104328	0.531637	-0.169509	0.367514	0.875748	0.0755665	0.686431	0.907939	no	0	---	ENSRNOT00000075669	ENSEMBL	Serine/threonine-protein kinase SBK1
TC1000003443.rn.2	-0.26716	0.0849426	0.732398	-0.0536012	0.723945	0.915963	-0.102318	0.501247	0.984889	-0.455558	0.00472167	0.186861	-0.267592	0.0844607	0.644943	-0.124081	0.415488	0.781371	no	0	Aatf	NM_053720	RefSeq	Rattus norvegicus apoptosis antagonizing transcription factor (Aatf), mRNA.
TC0X00001953.rn.2	-0.266577	0.161533	0.812506	-0.124658	0.50781	0.825529	-0.0716777	0.70273	0.997625	-0.261093	0.17008	0.618606	0.0577075	0.758559	0.96429	0.0411594	0.82641	0.95285	no	0	Cxcr3	NM_053415	RefSeq	Rattus norvegicus chemokine (C-X-C motif) receptor 3 (Cxcr3), mRNA.
TC0300002800.rn.2	-0.266469	0.208685	0.830619	-0.356324	0.0957406	0.496477	-0.218013	0.301787	0.973621	-0.133716	0.524436	0.85762	-0.288957	0.173677	0.769295	-0.32897	0.122919	0.541567	no	0	LOC102546892	ENSRNOT00000074482	ENSEMBL	proline-rich protein HaeIII subfamily 1-like [gene_biotype:protein_coding transcript_biotype:protein_coding]
TC0200003015.rn.2	-0.265717	0.087808	0.732993	-0.329292	0.0364508	0.379425	-0.0900398	0.555281	0.989643	-0.0606733	0.690593	0.921209	-0.0106306	0.944334	0.995159	-0.382071	0.0163427	0.328684	no	0	Rps15al4	mRNARGD7706804_1	Rat Genome Database	ENCODES a protein that exhibits structural constituent of ribosome (inferred) AND INVOLVED IN translation (inferred) AND FOUND IN ribosome (inferred) AND INTERACTS WITH 17beta-estradiol (ortholog) AND 2 3 7 8-tetrachlorodibenzodioxine (ortholog) AND all-trans-retinoic acid (ortholog)
TC0200003016.rn.2	-0.265717	0.087808	0.732993	-0.329292	0.0364508	0.379425	-0.0900398	0.555281	0.989643	-0.0606733	0.690593	0.921209	-0.0106306	0.944334	0.995159	-0.382071	0.0163427	0.328684	no	0	LOC100909878	mRNARGD7635953_1	Rat Genome Database	INTERACTS WITH 17beta-estradiol (ortholog) AND 2 3 7 8-tetrachlorodibenzodioxine (ortholog) AND all-trans-retinoic acid (ortholog)
TC0100002531.rn.2	-0.265635	0.255988	0.850374	0.00235298	0.991893	0.998166	-0.226327	0.331847	0.976945	-0.189966	0.414386	0.805419	-0.539765	0.0249037	0.459601	-0.00903058	0.968894	0.990721	no	0	Chp2	NM_182738	RefSeq	Rattus norvegicus calcineurin-like EF hand protein 2 (Chp2), mRNA.
TC0800000685.rn.2	-0.265313	0.114013	0.768029	-0.355361	0.0369037	0.379469	-0.276291	0.10033	0.965338	-0.389732	0.0229509	0.318776	-0.256443	0.126158	0.715572	-0.24224	0.14778	0.566902	no	0	Pou2af1	NM_001109599	RefSeq	Rattus norvegicus POU class 2 associating factor 1 (Pou2af1), mRNA.
TC1200001482.rn.2	-0.265179	0.0718147	0.721079	-0.292825	0.0479553	0.405925	-0.149123	0.303296	0.97434	-0.222159	0.12875	0.569053	-0.155972	0.281986	0.84361	-0.344849	0.0212156	0.348451	no	0	RGD1559821	mRNARGD7684238_1	Rat Genome Database	INTERACTS WITH (S)-nicotine (ortholog) AND 17beta-estradiol (ortholog) AND 17beta-hydroxy-17-methylestra-4 9 11-trien-3-one (ortholog)
TC1000002667.rn.2	-0.265064	0.250113	0.84599	-0.0980975	0.66769	0.894857	0.0346122	0.879452	0.998757	0.104166	0.648535	0.906903	-0.221965	0.334079	0.859106	-0.170879	0.455821	0.799564	no	0	LOC100909554	mRNARGD6502979_1	Rat Genome Database	lanC-like protein 3-like
TC0500003586.rn.2	-0.264995	0.271797	0.855833	-0.287113	0.234518	0.650602	-0.34405	0.156168	0.965338	0.254195	0.291468	0.728959	0.0146996	0.950947	0.99532	-0.520222	0.0353108	0.391468	no	0	Cdca8	NM_001025050	RefSeq	Rattus norvegicus cell division cycle associated 8 (Cdca8), mRNA.
TC1400001115.rn.2	-0.264838	0.254516	0.848387	-0.467716	0.0485199	0.407684	0.0255912	0.911472	0.998757	0.343594	0.141927	0.588082	-0.0559173	0.808121	0.971088	-0.22765	0.326132	0.725357	no	0	---	ENSRNOT00000032878	ENSEMBL	Uncharacterized protein
TC1800001267.rn.2	-0.264754	0.115242	0.769099	-0.336548	0.0476834	0.405449	-0.103779	0.530477	0.987051	-0.139017	0.40186	0.800916	-0.189116	0.256229	0.83212	-0.27544	0.101801	0.517952	no	0	Pfdn1	NM_001108427	RefSeq	Rattus norvegicus prefoldin subunit 1 (Pfdn1), mRNA.
TC0700000218.rn.2	-0.264676	0.0857192	0.732398	-0.457081	0.00436058	0.184454	-0.206219	0.176859	0.965338	-0.0964448	0.523195	0.85695	-0.083052	0.582176	0.935752	-0.27607	0.0736149	0.468777	no	0	Polr2e	NM_001109614	RefSeq	Rattus norvegicus polymerase (RNA) II (DNA directed) polypeptide E (Polr2e), mRNA.
TC1200000822.rn.2	-0.264587	0.182736	0.823885	-0.0713498	0.716005	0.914088	-0.169598	0.389359	0.97757	-0.262303	0.186442	0.636842	-0.223437	0.25871	0.83212	-0.00225852	0.990803	0.997795	no	0	Sart3	NM_001107156	RefSeq	Rattus norvegicus squamous cell carcinoma antigen recognized by T-cells 3 (Sart3), mRNA.
TC0100005388.rn.2	-0.264571	0.369136	0.894839	-0.134766	0.64585	0.888947	-0.156835	0.593006	0.991887	0.180137	0.539562	0.863829	-0.173696	0.554079	0.927128	-0.22493	0.444382	0.795523	no	0	Lin7b	NM_021758	RefSeq	Rattus norvegicus lin-7 homolog B (C. elegans) (Lin7b), mRNA.
TC0400000978.rn.2	-0.264505	0.282225	0.861916	-0.345912	0.162178	0.580398	-0.486193	0.0526566	0.965338	-0.16524	0.499453	0.844986	-0.730468	0.00483116	0.285045	-0.428222	0.0859296	0.488844	no	0	Adcyap1r1	NM_001270579	RefSeq	Rattus norvegicus adenylate cyclase activating polypeptide 1 receptor type 1 (Adcyap1r1), transcript variant 1, mRNA.
TC0300000155.rn.2	-0.264027	0.102377	0.75401	0.0705613	0.656453	0.891103	-0.111001	0.485043	0.984889	0.0634829	0.68893	0.921209	-0.217691	0.175306	0.771419	-0.330263	0.0432688	0.413399	no	0	Col5a1	NM_134452	RefSeq	Rattus norvegicus collagen, type V, alpha 1 (Col5a1), mRNA.
TC0200000849.rn.2	-0.264017	0.0636072	0.720859	-0.375088	0.0101294	0.256706	-0.165832	0.236648	0.967942	-0.258	0.069569	0.459395	-0.108575	0.435692	0.902044	-0.4733	0.00157902	0.191759	no	0	LOC680421	LOC680421.aSep08-unspliced	Ace View	similar to 60S ribosomal protein L13
TC0100008113.rn.2	-0.263963	0.157412	0.809852	-0.493423	0.0106983	0.262839	-0.166148	0.369172	0.976945	0.136157	0.460886	0.829054	-0.0818545	0.656706	0.94789	-0.390037	0.0399905	0.402765	no	0	Zbtb32	NM_001109517	RefSeq	Rattus norvegicus zinc finger and BTB domain containing 32 (Zbtb32), mRNA.
TC1600001005.rn.2	-0.26394	0.0956179	0.746997	-0.0543526	0.726208	0.916049	-0.0657978	0.671763	0.997625	-0.376715	0.0197861	0.302569	-0.187462	0.231759	0.815695	-0.223053	0.156588	0.577665	no	0	Ankrd10	NM_001271219	RefSeq	Rattus norvegicus ankyrin repeat domain 10 (Ankrd10), mRNA.
TC1000002041.rn.2	-0.263937	0.199714	0.829286	-0.208436	0.308958	0.709204	-0.227502	0.267501	0.967942	-0.182348	0.372558	0.779949	-0.547468	0.0104348	0.372432	-0.106054	0.602594	0.875409	no	0	Cbx2	NM_001107071	RefSeq	Rattus norvegicus chromobox homolog 2 (Cbx2), mRNA.
TC1000001524.rn.2	-0.263733	0.124164	0.779202	-0.321222	0.063286	0.441797	-0.231364	0.175646	0.965338	-0.444719	0.0119152	0.258231	-0.168051	0.32213	0.854691	-0.0840663	0.618455	0.879451	no	0	LOC102552659	ENSRNOT00000071765	ENSEMBL	receptor tyrosine-protein kinase erbB-2-like [gene_biotype:protein_coding transcript_biotype:protein_coding]
TC0900001423.rn.2	-0.263715	0.301418	0.869326	-0.0509907	0.840407	0.957758	-0.145585	0.566175	0.989643	-0.0756326	0.765261	0.94185	-0.218497	0.390695	0.890831	0.334187	0.192478	0.618553	no	0	Pot1b	ENSRNOT00000072684	ENSEMBL	protection of telomeres 1B [gene_biotype:protein_coding transcript_biotype:protein_coding]
TC1500001644.rn.2	-0.26359	0.192252	0.826112	-0.101391	0.612089	0.880075	-0.181679	0.365579	0.976945	-0.0148834	0.94055	0.986393	-0.0635664	0.750263	0.964097	-0.294042	0.147022	0.566234	no	0	RGD1563780	ENSRNOT00000068439	ENSEMBL	similar to RIKEN cDNA A430107P09 gene [gene_biotype:protein_coding transcript_biotype:protein_coding]
TC1900000800.rn.2	-0.263354	0.220291	0.833801	-0.174463	0.413824	0.781164	-0.0506723	0.811534	0.998757	0.106195	0.617784	0.8941	-0.128846	0.54525	0.925295	0.267257	0.213682	0.642234	no	0	Spata33	NM_001106195	RefSeq	Rattus norvegicus spermatogenesis associated 33 (Spata33), mRNA.
TC0500003972.rn.2	-0.263277	0.113021	0.768029	-0.067912	0.677323	0.899816	0.0819363	0.615842	0.992957	0.0288953	0.859319	0.964002	-0.0496518	0.76081	0.96429	-0.126308	0.440433	0.794639	no	0	Cela2a	NM_012553	RefSeq	Rattus norvegicus chymotrypsin-like elastase family, member 2A (Cela2a), mRNA.
TC0600002017.rn.2	-0.263264	0.109291	0.760683	-0.0382821	0.812389	0.948959	0.0176062	0.913049	0.998757	-0.0694745	0.666966	0.911806	0.0650196	0.687101	0.953333	0.0285747	0.859356	0.963034	no	0	Cad	NM_001105710	RefSeq	Rattus norvegicus carbamoyl-phosphate synthetase 2, aspartate transcarbamylase, and dihydroorotase (Cad), mRNA.
TC0200000125.rn.2	-0.263135	0.18726	0.826112	-0.520153	0.0118629	0.274101	-0.19667	0.321532	0.976945	-0.667278	0.00169119	0.149115	-0.568428	0.00640716	0.303917	-0.17656	0.372809	0.753763	no	0	Ak1	Ak1.aSep08-unspliced	Ace View	adenylate kinase 1
TSUnmapped00000077.rn.2	-0.263098	0.077769	0.729031	-0.35036	0.0209487	0.325094	-0.165971	0.259162	0.967942	-0.242237	0.103186	0.529462	-0.0982469	0.50151	0.918438	-0.415115	0.00704273	0.273808	no	0	Rps19	NM_001037346	RefSeq	Rattus norvegicus ribosomal protein S19 (Rps19), mRNA.
TC0100002332.rn.2	-0.263064	0.144307	0.802067	0.110923	0.532757	0.838682	-0.229674	0.200739	0.967942	-0.422763	0.021982	0.311853	-0.134112	0.451335	0.908925	-0.0804642	0.650449	0.893384	no	0	Gvinp1	mRNARGD6560739_1	Rat Genome Database	GTPase very large interferon inducible 1
TC0200002276.rn.2	-0.263044	0.0595658	0.720859	-0.230812	0.096291	0.496919	-0.167844	0.222004	0.967942	-0.237342	0.087605	0.496674	0.0502366	0.711911	0.955516	-0.197618	0.152217	0.573133	no	0	H2afz	NM_022674	RefSeq	Rattus norvegicus H2A histone family, member Z (H2afz), mRNA.
TCUn_KL568458v100000009.rn.2	-0.262915	0.192476	0.826112	-0.195663	0.329343	0.728076	-0.244282	0.225122	0.967942	-0.444707	0.0311478	0.358056	-0.108249	0.587577	0.935752	-0.197394	0.325143	0.724268	no	0	---	ENSRNOT00000028330	ENSEMBL	Protein LOC100911215
TC0300002089.rn.2	-0.262692	0.0487305	0.720638	-0.0668468	0.606145	0.876574	-0.12523	0.336508	0.976945	-0.10527	0.418198	0.80739	-0.207963	0.114765	0.702842	-0.268361	0.0443245	0.415717	no	0	LOC100911637	ENSRNOT00000070854	ENSEMBL	high mobility group protein B1-like [gene_biotype:protein_coding transcript_biotype:protein_coding]
TC0X00000688.rn.2	-0.262613	0.25031	0.84599	-0.491486	0.0356305	0.378327	-0.238668	0.295296	0.970811	-0.0996201	0.660056	0.909292	-0.239214	0.29421	0.847189	-0.603844	0.0110568	0.303487	no	0	---	ENSRNOT00000065829	ENSEMBL	---
TC0500001800.rn.2	-0.262571	0.27871	0.860652	0.105584	0.660784	0.891983	0.126574	0.599073	0.992852	-0.0138794	0.953933	0.988373	0.282829	0.243953	0.824239	0.252164	0.297878	0.702596	no	0	Padi2	NM_017226	RefSeq	Rattus norvegicus peptidyl arginine deiminase, type II (Padi2), mRNA.
TC1500001774.rn.2	-0.262519	0.366052	0.893762	-0.271011	0.350945	0.743157	-0.0707778	0.80638	0.998757	0.224903	0.437962	0.821079	0.106984	0.711188	0.955516	-0.290785	0.317392	0.718723	no	0	Gjb6	NM_053388	RefSeq	Rattus norvegicus gap junction protein, beta 6 (Gjb6), mRNA.
TC1200000948.rn.2	-0.262233	0.361278	0.893762	0.131847	0.644674	0.888947	0.106852	0.708442	0.997625	0.289651	0.313933	0.746457	-0.0808149	0.777211	0.966866	-0.255051	0.374417	0.755446	no	0	LOC688763	mRNARGD7653197_1	Rat Genome Database	similar to NFKB inhibitor interacting Ras-like protein 2
TC0200000447.rn.2	-0.26223	0.212775	0.831179	0.0443541	0.831196	0.955836	-0.411111	0.0546508	0.965338	0.0132122	0.949354	0.987356	0.0435014	0.834392	0.977388	-0.270673	0.198752	0.623405	no	0	LOC499530	NM_001047941	RefSeq	Rattus norvegicus hypothetical protein LOC499530 (LOC499530), mRNA.
TC0100001567.rn.2	-0.262219	0.114359	0.76871	-0.0605318	0.710589	0.913384	-0.0560463	0.731133	0.998757	-0.239314	0.148336	0.596284	-0.257057	0.121398	0.70534	-0.12316	0.451728	0.798647	no	0	RGD1564265	ENSRNOT00000021583	ENSEMBL	Anoctamin
TC1900000522.rn.2	-0.262063	0.0517525	0.720859	-0.245556	0.0674254	0.449079	-0.0737347	0.574132	0.989643	-0.196012	0.140744	0.587659	0.0614717	0.639175	0.943846	-0.277039	0.0403893	0.403467	no	0	LOC100360573	ENSRNOT00000027225	ENSEMBL	ribosomal protein S12-like [gene_biotype:protein_coding transcript_biotype:protein_coding]
TC1900001353.rn.2	-0.261953	0.108418	0.759283	-0.0206764	0.897198	0.974269	-0.277879	0.0893355	0.965338	0.0367182	0.818572	0.95368	-0.201228	0.213888	0.799458	-0.122551	0.445743	0.795797	no	0	LOC689953	LOC689953.aSep08-unspliced	Ace View	hypothetical protein LOC689953
TC0100007355.rn.2	-0.261656	0.214619	0.832383	-0.495096	0.0224398	0.33086	-0.115231	0.581183	0.990651	0.0532047	0.798589	0.948994	-0.159233	0.446818	0.907084	-0.493577	0.0228245	0.351165	no	0	LOC687374	mRNARGD6683498_1	Rat Genome Database	hypothetical protein LOC687374
TC0200001897.rn.2	-0.261545	0.264443	0.854514	0.0785693	0.735271	0.919546	-0.0921116	0.691903	0.997625	-0.486229	0.042407	0.394272	-0.139728	0.548371	0.925295	-0.250531	0.284719	0.693524	no	0	Ptpn22	NM_001106460	RefSeq	Rattus norvegicus protein tyrosine phosphatase, non-receptor type 22 (lymphoid) (Ptpn22), mRNA.
TC1400002041.rn.2	-0.261449	0.268581	0.855131	0.0266353	0.909438	0.975215	-0.116446	0.619604	0.992957	-0.172932	0.46199	0.829054	-0.0485522	0.835777	0.977578	-0.196028	0.404929	0.77581	no	0	Jakmip1	NM_001033894	RefSeq	Rattus norvegicus janus kinase and microtubule interacting protein 1 (Jakmip1), mRNA.
TC1100000748.rn.2	-0.261051	0.14944	0.804626	-0.248752	0.168962	0.58639	-0.249604	0.167548	0.965338	-0.00918755	0.958896	0.989292	-0.262755	0.146883	0.74711	-0.300525	0.0986816	0.51215	no	0	Muc20	NM_001107089	RefSeq	Rattus norvegicus mucin 20, cell surface associated (Muc20), mRNA.
TC1100001006.rn.2	-0.261029	0.196158	0.826961	-0.419445	0.0415601	0.390397	-0.256675	0.203539	0.967942	-0.447766	0.0302776	0.35334	-0.515911	0.0135441	0.39373	-0.320139	0.115143	0.530663	no	0	P2rx6	NM_012721	RefSeq	Rattus norvegicus purinergic receptor P2X, ligand-gated ion channel, 6 (P2rx6), mRNA.
TC0500003747.rn.2	-0.26102	0.221567	0.833801	0.0306191	0.88471	0.969218	-0.343671	0.11037	0.965338	-0.123388	0.559952	0.874577	0.0404953	0.847939	0.980942	-0.0198375	0.925148	0.978731	no	0	LOC682865	mRNARGD6720034_1	Rat Genome Database	similar to RAB family member (rab-39)
TC1000002141.rn.2	-0.260849	0.211514	0.830619	-0.0543337	0.792391	0.942493	-0.0916397	0.657403	0.99489	-0.247424	0.235428	0.680949	-0.258083	0.216285	0.801951	-0.21038	0.311634	0.714445	no	0	LOC102550577	mRNARGD7531643_1	Rat Genome Database	multidrug resistance-associated protein 1-like
TC0500003780.rn.2	-0.260734	0.246092	0.845454	-0.161707	0.469151	0.805978	-0.250418	0.264907	0.967942	-0.433243	0.0581547	0.432519	-0.115193	0.6054	0.937348	-0.273393	0.224367	0.649828	no	0	Sfn	ENSRNOT00000043959	ENSEMBL	stratifin [gene_biotype:protein_coding transcript_biotype:protein_coding]
TC0300005074.rn.2	-0.260673	0.131877	0.788427	0.0501711	0.768109	0.933422	-0.0865677	0.611391	0.992957	-0.243924	0.15769	0.604519	0.00408835	0.980819	0.998083	-0.0750721	0.659336	0.897925	no	0	Jmjd7	NM_001114656	RefSeq	Rattus norvegicus jumonji domain containing 7 (Jmjd7), mRNA.
TSUnmapped00000127.rn.2	-0.260665	0.206564	0.830619	-0.292171	0.158109	0.576556	-0.288593	0.163114	0.965338	-0.299949	0.147649	0.59562	-0.210697	0.305278	0.848715	0.0926644	0.649995	0.893291	no	0	Kng2	NM_012741	RefSeq	Rattus norvegicus kininogen 2 (Kng2), transcript variant 1, mRNA.
TC1800001744.rn.2	-0.260605	0.335934	0.887597	-0.0714803	0.790516	0.941965	-0.320753	0.237952	0.967942	0.0971951	0.718069	0.92805	-0.00614191	0.98178	0.998083	-0.263147	0.331309	0.728923	no	0	Rnf165	NM_001164505	RefSeq	Rattus norvegicus ring finger protein 165 (Rnf165), mRNA.
TC0X00000316.rn.2	-0.260398	0.113739	0.768029	-0.201872	0.216722	0.636742	-0.175376	0.281854	0.967942	-0.0266103	0.869185	0.966273	-0.0471561	0.770496	0.966292	-0.138768	0.392942	0.76876	no	0	Zrsr2	ENSRNOT00000045300	ENSEMBL	zinc finger (CCCH type), RNA binding motif and serine/arginine rich 2 [gene_biotype:protein_coding transcript_biotype:protein_coding]
TC0X00002269.rn.2	-0.260175	0.0884366	0.734306	-0.362175	0.0200074	0.321771	-0.106284	0.478437	0.984417	-0.157758	0.294928	0.731414	-0.123964	0.409028	0.894224	-0.464358	0.0035926	0.240131	no	0	RGD1566136	mRNARGD2415015_1	Rat Genome Database	ENCODES a protein that exhibits rRNA binding (inferred) AND structural constituent of ribosome (inferred) AND INVOLVED IN translation (inferred) AND FOUND IN small ribosomal subunit (inferred) AND INTERACTS WITH ammonium chloride AND 17beta-estradiol (ortholog) AND 17beta-hydroxy-17-methylestra-4 9 11-trien-3-one (ortholog)
TC0800000858.rn.2	-0.260141	0.335218	0.887597	-0.265669	0.325195	0.724958	0.0230466	0.93149	0.998757	-0.828637	0.00376179	0.180893	-0.355361	0.190682	0.781504	-0.0774015	0.772915	0.935766	no	0	Larp6	NM_001108154	RefSeq	Rattus norvegicus La ribonucleoprotein domain family, member 6 (Larp6), mRNA.
TC0300003365.rn.2	-0.260066	0.184176	0.825536	-0.0924266	0.633005	0.885944	0.00333874	0.986214	0.998757	0.176562	0.363847	0.774964	-0.127753	0.50991	0.920357	0.139627	0.471668	0.807958	no	0	Ttc30a1	NM_001029918	RefSeq	Rattus norvegicus tetratricopeptide repeat domain 30A1 (Ttc30a1), mRNA.
TC1800001757.rn.2	-0.260066	0.301491	0.869326	-0.0936786	0.707804	0.912429	-0.125917	0.614708	0.992957	-0.416524	0.102105	0.526984	-0.181077	0.470048	0.91311	-0.0618677	0.804382	0.944078	no	0	Slc14a1	NM_019346	RefSeq	Rattus norvegicus solute carrier family 14 (urea transporter), member 1 (Slc14a1), mRNA.
TC1100002034.rn.2	-0.259994	0.013644	0.514912	-0.096014	0.343189	0.738069	-0.333798	0.00205042	0.525996	-0.295321	0.00565069	0.197906	-0.105136	0.299942	0.847805	-0.245242	0.0193995	0.34297	no	0	Spidr	NM_001100988	RefSeq	Rattus norvegicus scaffolding protein involved in DNA repair (Spidr), mRNA.
TC0600001756.rn.2	-0.259957	0.141736	0.798217	0.0143909	0.934105	0.981801	-0.104467	0.54943	0.989643	-0.137932	0.430229	0.815687	-0.0379593	0.827409	0.975732	-0.201389	0.251929	0.672205	no	0	Srsf7	NM_001039035	RefSeq	Rattus norvegicus serine/arginine-rich splicing factor 7 (Srsf7), mRNA.
TC1900001182.rn.2	-0.259951	0.322228	0.882421	-0.0980129	0.707207	0.912148	-0.143028	0.584061	0.991096	-0.331583	0.208784	0.656983	0.0214071	0.934551	0.992534	-0.119746	0.646482	0.892507	no	0	Il27ra	NM_001105943	RefSeq	Rattus norvegicus interleukin 27 receptor, alpha (Il27ra), mRNA.
TC1400000426.rn.2	-0.259946	0.0890509	0.735943	-0.12477	0.406544	0.777156	-0.174737	0.247407	0.967942	-0.325107	0.0355654	0.370881	-0.125347	0.404398	0.893913	0.0279703	0.851672	0.960446	no	0	Scfd2	NM_001017499	RefSeq	Rattus norvegicus sec1 family domain containing 2 (Scfd2), mRNA.
TC1600002126.rn.2	-0.258954	0.144525	0.802504	-0.209057	0.236207	0.652278	-0.258805	0.144748	0.965338	0.0264219	0.879754	0.969789	-0.121047	0.489758	0.916929	-0.214889	0.223661	0.649828	no	0	Tmem221	ENSRNOT00000024424	ENSEMBL	transmembrane protein 221 [gene_biotype:protein_coding transcript_biotype:protein_coding]
TC1000000494.rn.2	-0.258653	0.409585	0.904	-0.0381351	0.902746	0.974832	-0.100648	0.747238	0.998757	0.484502	0.127152	0.566772	-0.227839	0.467094	0.912516	-0.355061	0.259772	0.678047	no	0	Olr1400	mRNARGD2328479_1	Rat Genome Database	ENCODES a protein that exhibits G-protein coupled receptor activity (inferred) AND olfactory receptor activity (inferred) AND INVOLVED IN detection of chemical stimulus involved in sensory perception of smell (inferred) AND G-protein coupled receptor signaling pathway (inferred) AND FOUND IN integral component of membrane (inferred) AND plasma membrane (inferred)
TC1000001176.rn.2	-0.258647	0.0451424	0.707062	-0.323117	0.0137708	0.291837	-0.143839	0.255324	0.967942	-0.248436	0.0537814	0.420384	-0.0932729	0.45821	0.910532	-0.34406	0.00911037	0.291504	no	0	RGD1565317	ENSRNOT00000017230	ENSEMBL	similar to ubiquitin-like/S30 ribosomal fusion protein [gene_biotype:protein_coding transcript_biotype:protein_coding]
TC0500001900.rn.2	-0.258252	0.229931	0.839976	-0.149913	0.482719	0.811137	-0.116219	0.585768	0.991121	-0.168516	0.430536	0.81584	-0.309604	0.151979	0.74711	-0.142399	0.504775	0.826529	no	0	Mthfr	ENSRNOT00000011384	ENSEMBL	methylenetetrahydrofolate reductase (NAD(P)H) [gene_biotype:protein_coding transcript_biotype:protein_coding]
TC1900000861.rn.2	-0.258219	0.38235	0.896433	-0.364378	0.220269	0.640742	0.134151	0.648567	0.994376	0.215781	0.464615	0.830176	-0.250645	0.39631	0.891252	0.280652	0.342883	0.738307	no	0	Map10	NM_001277391	RefSeq	Rattus norvegicus microtubule-associated protein 10 (Map10), mRNA.
TC0X00002683.rn.2	-0.258092	0.44381	0.91394	-0.191082	0.569977	0.857361	0.00202746	0.995179	0.999634	-0.172158	0.60861	0.891948	-0.554466	0.105271	0.685577	0.0857653	0.798355	0.94233	no	0	Dmd	ENSRNOT00000035692	ENSEMBL	dystrophin [gene_biotype:protein_coding transcript_biotype:protein_coding]
TC0300004202.rn.2	-0.257797	0.122545	0.778483	-0.0905595	0.581571	0.864413	-0.174154	0.292182	0.970811	-0.0468588	0.775158	0.943872	0.00769004	0.96259	0.996885	-0.392152	0.0216052	0.348451	no	0	RGD1564425	ENSRNOT00000058238	ENSEMBL	similar to Proteasome subunit beta type 3 (Proteasome theta chain) [gene_biotype:protein_coding transcript_biotype:protein_coding]
TC0100006023.rn.2	-0.257261	0.149207	0.804303	-0.180635	0.307365	0.707874	-0.210832	0.234807	0.967942	-0.320984	0.0743484	0.471183	-0.280906	0.116352	0.702842	-0.189825	0.283795	0.6931	no	0	Ccdc81	NM_001014021	RefSeq	Rattus norvegicus coiled-coil domain containing 81 (Ccdc81), mRNA.
TC0600002781.rn.2	-0.257125	0.133512	0.789977	-0.237719	0.16437	0.58316	-0.265522	0.121697	0.965338	-0.169878	0.316942	0.748231	-0.0958324	0.570396	0.930811	-0.277936	0.105809	0.522151	no	0	Erh	NM_001109442	RefSeq	Rattus norvegicus enhancer of rudimentary homolog (Drosophila) (Erh), mRNA.
TC0500003544.rn.2	-0.257099	0.11956	0.77405	-0.178772	0.274582	0.683871	0.0131558	0.93534	0.998757	-0.155626	0.340501	0.761992	0.0830872	0.609078	0.937503	-0.161744	0.322121	0.722491	no	0	Ppie	NM_001047868	RefSeq	Rattus norvegicus peptidylprolyl isomerase E (cyclophilin E) (Ppie), mRNA.
TC0300002109.rn.2	-0.2569	0.345611	0.889319	-0.333324	0.223151	0.642457	-0.191867	0.479894	0.984456	-0.209495	0.440809	0.821859	0.134802	0.618976	0.940041	-0.209266	0.441306	0.795047	no	0	Asip	NM_052979	RefSeq	Rattus norvegicus agouti signaling protein (Asip), transcript variant 1, coding, mRNA.
TC0100005652.rn.2	-0.256897	0.276062	0.859774	-0.324933	0.17055	0.587858	0.0495786	0.832082	0.998757	0.0218821	0.92542	0.981814	0.0933196	0.690074	0.953333	-0.312717	0.186743	0.613135	no	0	Peg12	NM_001170562	RefSeq	Rattus norvegicus paternally expressed 12 (Peg12), mRNA.
TC0600002454.rn.2	-0.256889	0.297205	0.868367	-0.0769029	0.753207	0.927292	-0.120938	0.621372	0.992957	-0.277396	0.26095	0.705411	0.2807	0.255419	0.83212	0.125666	0.607854	0.875674	no	0	Egln3	NM_019371	RefSeq	Rattus norvegicus egl-9 family hypoxia-inducible factor 3 (Egln3), mRNA.
TC0100005574.rn.2	-0.256781	0.323323	0.883132	-1.26296e-05	0.999961	0.999984	-0.163401	0.527884	0.986886	0.0133798	0.958654	0.989292	-0.116885	0.651121	0.94729	-0.204262	0.430833	0.790397	no	0	LOC102551957	mRNARGD7663402_1	Rat Genome Database	uncharacterized LOC102551957
TC0500002575.rn.2	-0.256742	0.0771741	0.727224	-0.397097	0.0080022	0.237997	-0.111478	0.434093	0.983485	0.0571018	0.687659	0.921209	-0.132812	0.35231	0.867499	-0.246003	0.0897754	0.496214	no	0	RGD1561916	ENSRNOT00000017903	ENSEMBL	similar to testes development-related NYD-SP22 isoform 1 [gene_biotype:protein_coding transcript_biotype:protein_coding]
TC0100002445.rn.2	-0.256717	0.143308	0.800396	-0.422835	0.0188322	0.316557	-0.158293	0.362032	0.976945	-0.191951	0.27042	0.711125	-0.0583821	0.735355	0.960363	-0.334267	0.0594016	0.443082	no	0	Rps13	ENSRNOT00000027803	ENSEMBL	ribosomal protein S13 (Rps13), mRNA
TC1500002281.rn.2	-0.256667	0.0889597	0.735791	-0.201457	0.178266	0.597585	-0.151602	0.30822	0.976945	-0.235859	0.11683	0.549318	-0.0490403	0.739934	0.961043	-0.232083	0.122588	0.54093	no	0	Commd6	NM_001109105	RefSeq	Rattus norvegicus COMM domain containing 6 (Commd6), mRNA.
TC1900001398.rn.2	-0.256582	0.152647	0.806165	-0.444066	0.0161686	0.305165	-0.0479724	0.786051	0.998757	-0.131685	0.457829	0.827795	-0.00887169	0.959942	0.996163	-0.360481	0.0476254	0.424366	no	0	---	ENSRNOT00000032311	ENSEMBL	Protein LOC100912386
TC1900000974.rn.2	-0.256243	0.190272	0.826112	-0.509168	0.0120021	0.275304	-0.38694	0.0515744	0.965338	0.0133989	0.944686	0.986856	-0.127911	0.509129	0.920357	-0.310162	0.115002	0.530437	no	0	Ccdc113	Ccdc113.aSep08	Ace View	coiled-coil domain containing 113
TC1300000804.rn.2	-0.256158	0.0923066	0.74307	-0.188371	0.211312	0.630027	0.0457799	0.758706	0.998757	0.262214	0.0851699	0.492223	-0.220157	0.145744	0.746258	0.0778226	0.60203	0.875409	no	0	Olr1576	NM_001000499	RefSeq	Rattus norvegicus olfactory receptor 1576 (Olr1576), mRNA.
TC0600000404.rn.2	-0.256084	0.0852943	0.732398	-0.196188	0.183406	0.603409	-0.189642	0.198073	0.967942	-0.501841	0.00143284	0.149115	-0.34377	0.0231355	0.457835	-0.117848	0.42027	0.783123	no	0	Wdr35	NM_001099340	RefSeq	Rattus norvegicus WD repeat domain 35 (Wdr35), mRNA.
TC1600000281.rn.2	-0.255903	0.261747	0.854514	0.122888	0.58721	0.867665	-0.0814379	0.718683	0.997758	0.498363	0.0330642	0.362828	0.076711	0.734347	0.960363	0.0774531	0.73188	0.924613	no	0	Kcnn1	NM_019313	RefSeq	Rattus norvegicus potassium channel, calcium activated intermediate/small conductance subfamily N alpha, member 1 (Kcnn1), mRNA.
TC0200004413.rn.2	-0.255836	0.447877	0.914735	-0.4391	0.196406	0.61269	-0.297685	0.377907	0.976945	-0.408197	0.228987	0.674865	-0.435366	0.200144	0.787941	-0.102329	0.760611	0.93254	no	0	Pifo	ENSRNOT00000022731	ENSEMBL	primary cilia formation [gene_biotype:protein_coding transcript_biotype:protein_coding]
TC0400001577.rn.2	-0.255737	0.318622	0.879079	0.00622613	0.980483	0.99494	0.487817	0.0619698	0.965338	0.255035	0.319932	0.748891	0.277879	0.279168	0.843545	0.219231	0.391653	0.767193	no	0	Fancd2	NM_001001719	RefSeq	Rattus norvegicus Fanconi anemia, complementation group D2 (Fancd2), mRNA.
TC1900000637.rn.2	-0.255701	0.0981872	0.751652	-0.208977	0.173617	0.592552	-0.271194	0.0802004	0.965338	0.0868397	0.567319	0.87596	0.00100017	0.994731	0.998976	-0.221317	0.150256	0.570799	no	0	Mon1b	NM_001107433	RefSeq	Rattus norvegicus MON1 secretory trafficking family member B (Mon1b), mRNA.
TC1600002010.rn.2	-0.255673	0.284171	0.862667	0.251721	0.291555	0.698333	-0.349782	0.145823	0.965338	0.150567	0.525895	0.858091	-0.31324	0.191361	0.781504	-0.29065	0.224564	0.649828	no	0	LOC290876	NM_001037182	RefSeq	Rattus norvegicus similar to RIKEN cDNA 1700029H14 (LOC290876), mRNA.
TC0500004189.rn.2	-0.255654	0.332029	0.885532	0.0990312	0.705404	0.911392	0.0705093	0.787698	0.998757	-0.318517	0.228627	0.674865	-0.00904087	0.972439	0.998083	-0.288299	0.274913	0.687214	no	0	Tnfrsf14	NM_001015034	RefSeq	Rattus norvegicus tumor necrosis factor receptor superfamily, member 14 (Tnfrsf14), mRNA.
TC1500000127.rn.2	-0.255616	0.114557	0.768805	-0.342467	0.0371321	0.379469	-0.131068	0.411981	0.978757	-0.00123151	0.993818	0.998919	-0.032218	0.839422	0.978566	-0.378793	0.0220528	0.350883	no	0	Thoc7	NM_001271293	RefSeq	Rattus norvegicus THO complex 7 (Thoc7), transcript variant 1, mRNA.
TC1000003818.rn.2	-0.255582	0.182654	0.823885	-0.247661	0.196231	0.61269	-0.254073	0.185183	0.967942	-0.480091	0.0152931	0.275923	-0.200121	0.294258	0.847189	-0.135607	0.47529	0.809868	no	0	Psmc3ip	NM_134458	RefSeq	Rattus norvegicus PSMC3 interacting protein (Psmc3ip), mRNA.
TC2000000727.rn.2	-0.255434	0.332037	0.885532	0.0958358	0.714238	0.914088	-0.0514543	0.844032	0.998757	-0.106142	0.685144	0.920932	-0.176537	0.501016	0.918438	-0.303503	0.250455	0.669969	no	0	LOC102547010	mRNARGD7613499_1	Rat Genome Database	lysine--tRNA ligase-like
TC0400000333.rn.2	-0.2554	0.0519258	0.720859	-0.346354	0.00993634	0.253713	-0.115756	0.367502	0.976945	-0.217141	0.0958388	0.518148	-0.248619	0.0581087	0.589952	-0.359029	0.00774262	0.279594	no	0	LOC102554602	mRNARGD7695907_1	Rat Genome Database	INTERACTS WITH (-)-demecolcine (ortholog) AND 17beta-estradiol (ortholog) AND 2 3 7 8-tetrachlorodibenzodioxine (ortholog)
TC0100004508.rn.2	-0.254996	0.0995599	0.753591	-0.265144	0.0873081	0.483038	-0.506762	0.00192371	0.514491	-0.230192	0.135617	0.578992	-0.196008	0.201777	0.790977	-0.287807	0.0644746	0.450706	no	0	Fgfr1op	NM_001101008	RefSeq	Rattus norvegicus Fgfr1 oncogene partner (Fgfr1op), mRNA.
TC1600001751.rn.2	-0.254961	0.224128	0.835991	-0.0791241	0.703139	0.91013	0.0725363	0.726775	0.998757	0.00175191	0.99326	0.998919	-0.2244	0.283459	0.843759	0.0281374	0.892099	0.970713	no	0	---	ENSRNOT00000072307	ENSEMBL	Uncharacterized protein
TC1900001002.rn.2	-0.25494	0.0976988	0.750656	-0.10147	0.502369	0.822023	-0.204097	0.181686	0.966891	-0.163945	0.281071	0.720211	0.0649225	0.667175	0.94789	-0.257721	0.094241	0.503085	no	0	Nlrc5	ENSRNOT00000073239	ENSEMBL	NLR family, CARD domain containing 5 [gene_biotype:protein_coding transcript_biotype:protein_coding]
TC1100000312.rn.2	-0.254885	0.192134	0.826112	-0.366795	0.0639845	0.442401	-0.0215332	0.911133	0.998757	-0.056941	0.768019	0.942452	-0.103592	0.592084	0.935752	0.0626309	0.745637	0.928551	no	0	Cbr3	NM_001107110	RefSeq	Rattus norvegicus carbonyl reductase 3 (Cbr3), mRNA.
TC0400000721.rn.2	-0.254871	0.309809	0.871329	0.0319578	0.897888	0.974561	0.200313	0.423372	0.981167	-0.227095	0.364733	0.774996	0.305622	0.224832	0.808419	0.287813	0.252428	0.672521	no	0	Trbv19	ENSRNOT00000067597	ENSEMBL	T cell receptor beta, variable 19 [gene_biotype:protein_coding transcript_biotype:protein_coding]
TC0300001721.rn.2	-0.254752	0.11345	0.768029	0.062581	0.692219	0.905431	-0.0917149	0.562358	0.989643	0.117875	0.457259	0.827795	0.207819	0.193829	0.783165	-0.0410683	0.794906	0.94104	no	0	Tmem239	ENSRNOT00000074215	ENSEMBL	transmembrane protein 239 [gene_biotype:pseudogene transcript_biotype:pseudogene]
TC0600001599.rn.2	-0.254571	0.0606478	0.720859	-0.300535	0.0283158	0.350804	-0.159328	0.232819	0.967942	-0.123359	0.353548	0.770182	0.0531013	0.688071	0.953333	-0.117061	0.378356	0.757947	no	0	Apopt1	NM_001037769	RefSeq	Rattus norvegicus apoptogenic 1, mitochondrial (Apopt1), mRNA.
TC0600001602.rn.2	-0.254571	0.0606478	0.720859	-0.300535	0.0283158	0.350804	-0.159328	0.232819	0.967942	-0.123359	0.353548	0.770182	0.0531013	0.688071	0.953333	-0.117061	0.378356	0.757947	no	0	Apopt1	NM_001037769_2	RefSeq	apoptogenic 1, mitochondrial (Apopt1), mRNA
TC0200003118.rn.2	-0.254541	0.266573	0.854807	-0.30739	0.181534	0.600811	-0.335242	0.146094	0.965338	-0.254998	0.265731	0.708358	-0.0996942	0.660964	0.94789	-0.226472	0.321988	0.722491	no	0	LOC681117	mRNARGD7633668_1	Rat Genome Database	similar to ribosomal protein L6
TC0700003451.rn.2	-0.254381	0.325205	0.884428	-0.433139	0.0983725	0.498204	-0.39762	0.127989	0.965338	-0.120172	0.640208	0.903503	-0.371695	0.153891	0.747163	-0.444895	0.0899268	0.496214	no	0	Pvalb	NM_022499	RefSeq	Rattus norvegicus parvalbumin (Pvalb), mRNA.
TC0400002954.rn.2	-0.254294	0.146762	0.803824	-0.312599	0.0767588	0.464523	0.158822	0.36016	0.976945	-0.358989	0.0436092	0.396934	-0.453719	0.012178	0.382695	-0.307089	0.0818569	0.485536	no	0	Inmt	NM_001109022	RefSeq	Rattus norvegicus indolethylamine N-methyltransferase (Inmt), mRNA.
TC0100008006.rn.2	-0.254064	0.0597115	0.720859	-0.440324	0.00186517	0.138729	-0.367971	0.00795122	0.760342	-0.166887	0.209263	0.657368	-0.356904	0.00982512	0.366474	-0.188972	0.156457	0.577665	no	0	Pacrg	NM_001077677	RefSeq	Rattus norvegicus Park2 co-regulated (Pacrg), mRNA.
TC0100005233.rn.2	-0.253877	0.218344	0.833801	-0.266282	0.197176	0.61269	-0.155308	0.448201	0.983692	-0.0209773	0.918061	0.979134	0.0596126	0.770144	0.966292	-0.491316	0.0207205	0.347597	no	0	LOC687679	ENSRNOT00000050931	ENSEMBL	similar to small nuclear ribonucleoprotein polypeptide G [gene_biotype:protein_coding transcript_biotype:protein_coding]
TC1000003745.rn.2	-0.253763	0.360861	0.893762	-0.402083	0.151463	0.570182	0.00614722	0.982229	0.998757	-0.0504257	0.855055	0.962589	-0.257989	0.353019	0.867499	0.0415983	0.880207	0.967609	no	0	Krt23	NM_001008753	RefSeq	Rattus norvegicus keratin 23, type I (Krt23), mRNA.
TC0900000235.rn.2	-0.253739	0.144604	0.802504	-0.0597614	0.727186	0.916364	-0.128825	0.453528	0.984417	-0.0892908	0.602598	0.889929	-0.046837	0.784454	0.96936	-0.100074	0.559733	0.855561	no	0	Polr1c	NM_001008330	RefSeq	Rattus norvegicus polymerase (RNA) I polypeptide C (Polr1c), mRNA.
TC0300004645.rn.2	-0.25363	0.113831	0.768029	-0.370373	0.0236404	0.335017	0.00939166	0.952417	0.998757	-0.176074	0.267694	0.709586	-0.0365667	0.816347	0.971523	-0.363557	0.0261307	0.365365	no	0	RGD1563145	ENSRNOT00000051343	ENSEMBL	similar to 60S ribosomal protein L13 [gene_biotype:protein_coding transcript_biotype:protein_coding]
TC2000001717.rn.2	-0.253243	0.150167	0.804626	-0.0539141	0.755824	0.927985	-0.264107	0.133961	0.965338	-0.193478	0.268528	0.709586	-0.258177	0.142622	0.73965	-0.0174393	0.919826	0.977033	no	0	Lace1	NM_001037656	RefSeq	Rattus norvegicus lactation elevated 1 (Lace1), mRNA.
TC1000003836.rn.2	-0.253105	0.263788	0.854514	-0.0470875	0.833822	0.95692	0.142892	0.525466	0.986886	0.599965	0.0109442	0.252454	0.0621182	0.782007	0.968933	-0.0925218	0.680451	0.906678	no	0	LOC681237	LOC681237.aSep08	Ace View	hypothetical protein LOC681237
TC1700001169.rn.2	-0.253013	0.264247	0.854514	-0.390076	0.0891777	0.485894	-0.484762	0.0367473	0.942847	-0.429376	0.0625061	0.443624	-0.192626	0.393491	0.891204	-0.0209944	0.925499	0.978758	no	0	Fancc	NM_012557	RefSeq	Rattus norvegicus Fanconi anemia, complementation group C (Fancc), mRNA.
TC0200002165.rn.2	-0.252824	0.322065	0.882378	-0.151562	0.550885	0.848616	0.356719	0.165395	0.965338	-0.630142	0.0172746	0.290799	-0.359482	0.162237	0.758089	-0.0814489	0.748109	0.929151	no	0	Zgrf1	ENSRNOT00000014695	ENSEMBL	zinc finger, GRF-type containing 1 [gene_biotype:protein_coding transcript_biotype:protein_coding]
TC0100005032.rn.2	-0.252789	0.409293	0.904	-0.0585709	0.847651	0.959394	0.153776	0.614561	0.992957	0.0464198	0.878969	0.969475	0.190871	0.532362	0.924139	-0.147588	0.628825	0.883741	no	0	Mia	NM_030852	RefSeq	Rattus norvegicus melanoma inhibitory activity (Mia), mRNA.
TC0200004367.rn.2	-0.252699	0.124411	0.779266	-0.00946826	0.953262	0.987396	-0.266583	0.105714	0.965338	-0.369686	0.0274519	0.340432	-0.047991	0.766552	0.9651	-0.217896	0.183232	0.609318	no	0	LOC102549254	mRNARGD7617899_1	Rat Genome Database	60S ribosomal protein L35a-like
TC1600001936.rn.2	-0.252634	0.28423	0.862667	-0.0265526	0.909617	0.975254	-0.165814	0.479991	0.984456	0.0548865	0.814531	0.953241	-0.0718744	0.758767	0.96429	0.0537114	0.818428	0.949132	no	0	Defb9	NM_001037509	RefSeq	Rattus norvegicus defensin beta 9 (Defb9), mRNA.
TC2000000925.rn.2	-0.252604	0.0348936	0.671688	-0.301355	0.0130115	0.284915	-0.170317	0.147532	0.965338	-0.24212	0.0426267	0.394524	-0.160716	0.171003	0.766332	-0.26688	0.026381	0.366015	no	0	RT1-CE10	NM_001008833	RefSeq	Rattus norvegicus RT1 class I, locus CE10 (RT1-CE10), mRNA.
TC0800003673.rn.2	-0.252283	0.262574	0.854514	-0.312162	0.167766	0.585057	-0.327207	0.148768	0.965338	-0.0825646	0.711554	0.927038	-0.333413	0.14145	0.739117	-0.273617	0.225102	0.650169	no	0	Zfp653	NM_001106807	RefSeq	Rattus norvegicus zinc finger protein 653 (Zfp653), mRNA.
TC0800002531.rn.2	-0.25215	0.365468	0.893762	-0.316781	0.257231	0.671224	-0.0311786	0.910357	0.998757	-0.338338	0.226881	0.673902	-0.724039	0.0126633	0.385019	-0.058144	0.833736	0.954903	no	0	LOC100359479	ENSRNOT00000014965	ENSEMBL	rCG58364-like [gene_biotype:protein_coding transcript_biotype:protein_coding]
TC0400004070.rn.2	-0.251792	0.321988	0.882361	-0.13844	0.584139	0.866258	-0.24305	0.338832	0.976945	0.211777	0.403839	0.801218	-0.214842	0.397141	0.891904	-0.278877	0.273474	0.68691	no	0	Casc1	Casc1.dSep08-unspliced	Ace View	cancer susceptibility candidate 1
TC0100007121.rn.2	-0.251778	0.220997	0.833801	-0.455698	0.0306309	0.359686	0.0155819	0.938938	0.998757	-0.549458	0.0102274	0.245581	0.00352727	0.986164	0.998409	0.0760376	0.708819	0.916841	no	0	Mus81	NM_001025645	RefSeq	Rattus norvegicus MUS81 structure-specific endonuclease subunit (Mus81), mRNA.
TC0800000568.rn.2	-0.251529	0.091985	0.74307	-0.315021	0.0369813	0.379469	-0.116339	0.428009	0.983021	-0.244957	0.100433	0.525806	-0.0260271	0.858628	0.98141	-0.412612	0.00750677	0.276604	no	0	Rps25	NM_001005528	RefSeq	Rattus norvegicus ribosomal protein s25 (Rps25), mRNA.
TC0X00000146.rn.2	-0.251509	0.310719	0.872429	-0.277319	0.264466	0.677469	-0.322054	0.196447	0.967942	-0.242377	0.32835	0.754	-0.562467	0.0276897	0.478762	-0.209643	0.397015	0.771069	no	0	Magix	NM_001014109	RefSeq	Rattus norvegicus MAGI family member, X-linked (Magix), mRNA.
TC0700002296.rn.2	-0.251478	0.217901	0.833801	-0.243191	0.233105	0.650166	-0.0742735	0.713065	0.997625	0.0689309	0.732848	0.932473	0.086223	0.669557	0.948626	-0.396811	0.0557954	0.43719	no	0	Rps28	NM_001105730	RefSeq	Rattus norvegicus ribosomal protein S28 (Rps28), mRNA.
TC1400001003.rn.2	-0.25144	0.086161	0.732398	0.0105568	0.941268	0.984666	-0.123537	0.391211	0.97757	-0.17871	0.217582	0.664842	0.020426	0.886655	0.985086	-0.0125255	0.930342	0.980726	no	0	Ikzf1	NM_001107237	RefSeq	Rattus norvegicus IKAROS family zinc finger 1 (Ikzf1), mRNA.
TC1000000161.rn.2	-0.251223	0.297293	0.868367	0.296298	0.22043	0.640742	-0.0292395	0.902666	0.998757	-0.23831	0.322424	0.749684	-0.131426	0.583346	0.935752	-0.148786	0.534888	0.844772	no	0	Slx4	ENSRNOT00000033919	ENSEMBL	SLX4 structure-specific endonuclease subunit [gene_biotype:protein_coding transcript_biotype:protein_coding]
TC2000001006.rn.2	-0.250483	0.289321	0.86621	-0.0225865	0.923238	0.979434	-0.0885777	0.7058	0.997625	-0.113869	0.627714	0.898472	-0.496045	0.0404066	0.54957	-0.0948841	0.685981	0.907939	no	0	Hspa1a	NM_031971	RefSeq	Rattus norvegicus heat shock 70kD protein 1A (Hspa1a), mRNA.
TC0400002875.rn.2	-0.250453	0.0939271	0.743796	-0.40167	0.0091884	0.250154	-0.0747675	0.610172	0.992957	-0.056199	0.70132	0.924201	0.0636269	0.664219	0.94789	-0.0668455	0.648399	0.893191	no	0	Cycs	NM_012839	RefSeq	Rattus norvegicus cytochrome c, somatic (Cycs), mRNA.
TC0700002661.rn.2	-0.250328	0.0364498	0.682822	-0.0962485	0.408048	0.777777	-0.0288771	0.803056	0.998757	-0.0706413	0.542747	0.865417	-0.17153	0.144742	0.743828	-0.151074	0.197398	0.622694	no	0	Pawr	NM_033485	RefSeq	Rattus norvegicus PRKC, apoptosis, WT1, regulator (Pawr), mRNA.
TC0500001862.rn.2	-0.250171	0.12	0.77405	-0.228589	0.1542	0.57312	-0.134118	0.398443	0.97757	0.00489462	0.975283	0.995656	-0.0834319	0.598179	0.937348	0.00665372	0.966405	0.989772	no	0	Pramef8	NM_001135782	RefSeq	Rattus norvegicus PRAME family member 8 (Pramef8), mRNA.
TC0500000627.rn.2	-0.250114	0.105184	0.755091	-0.0896938	0.554401	0.850686	-0.153934	0.312756	0.976945	-0.105059	0.489079	0.841214	0.0601508	0.691343	0.953333	-0.152426	0.31745	0.718723	no	0	Col15a1	ENSRNOT00000017217	ENSEMBL	collagen, type XV, alpha 1 [gene_biotype:protein_coding transcript_biotype:protein_coding]
TC1900001542.rn.2	-0.249978	0.380808	0.896433	-0.134736	0.635269	0.887851	0.0122885	0.965436	0.998757	0.135341	0.633756	0.900689	-0.122217	0.666919	0.94789	0.187199	0.510552	0.83001	no	0	LOC687399	NM_001101015	RefSeq	Rattus norvegicus hypothetical protein LOC687399 (LOC687399), mRNA.
TC0500002877.rn.2	-0.249938	0.141369	0.797453	-0.252497	0.137469	0.5526	-0.0902776	0.590001	0.991121	-0.120543	0.472604	0.83494	-0.0514796	0.758297	0.96429	-0.248905	0.142968	0.563208	no	0	Alad	NM_012899	RefSeq	Rattus norvegicus aminolevulinate dehydratase (Alad), mRNA.
TC1000003731.rn.2	-0.249733	0.238462	0.84424	0.0345627	0.869068	0.965204	0.026896	0.897921	0.998757	0.0457723	0.827217	0.956433	0.120256	0.567156	0.929243	-0.108759	0.604618	0.875674	no	0	Ccr7	NM_199489	RefSeq	Rattus norvegicus chemokine (C-C motif) receptor 7 (Ccr7), mRNA.
TC1100000483.rn.2	-0.249578	0.181356	0.823121	0.00134884	0.994158	0.998926	-0.0875419	0.635207	0.994376	-0.556743	0.00450898	0.185222	0.017101	0.926042	0.991511	-0.13852	0.453998	0.799499	no	0	Trmt10c	NM_001008337	RefSeq	Rattus norvegicus tRNA methyltransferase 10 homolog C (S. cerevisiae) (Trmt10c), mRNA.
TC1000001652.rn.2	-0.249428	0.126936	0.783114	-0.364453	0.0286411	0.350804	0.0850782	0.596955	0.991887	-0.00907479	0.954927	0.988507	0.208266	0.200151	0.787941	-0.23145	0.1557	0.577057	no	0	Tubg2	NM_001191075	RefSeq	Rattus norvegicus tubulin, gamma 2 (Tubg2), mRNA.
TC0300003111.rn.2	-0.249382	0.529502	0.926864	0.572341	0.154093	0.57312	-0.000156379	0.999684	0.999784	-0.115877	0.769639	0.942466	-0.000385691	0.999222	0.999629	-0.108123	0.784643	0.937812	no	0	Cacnb4	NM_001105733	RefSeq	Rattus norvegicus calcium channel, voltage-dependent, beta 4 subunit (Cacnb4), mRNA.
TC0100003409.rn.2	-0.248864	0.404078	0.904	0.0471816	0.873677	0.966141	-0.201373	0.498814	0.984889	-0.546232	0.0724417	0.466835	-0.0764747	0.796701	0.96937	0.0496168	0.867219	0.96486	no	0	Dmrt2	NM_001107597	RefSeq	Rattus norvegicus doublesex and mab-3 related transcription factor 2 (Dmrt2), mRNA.
TC1000003259.rn.2	-0.248387	0.368777	0.894839	-0.0143005	0.95848	0.987832	-0.433315	0.121375	0.965338	-0.837265	0.00421338	0.181265	-0.517881	0.0661315	0.606357	0.0107434	0.968801	0.990721	no	0	Coro6	NM_139115	RefSeq	Rattus norvegicus coronin 6 (Coro6), mRNA.
TC1400000333.rn.2	-0.248186	0.131383	0.788427	-0.376352	0.0250885	0.339791	-0.12834	0.429518	0.983485	-0.150242	0.355883	0.770182	-0.11262	0.487685	0.916247	-0.498312	0.00385492	0.247202	no	0	LOC689899	ENSRNOT00000040647	ENSEMBL	similar to 60S ribosomal protein L23a [gene_biotype:protein_coding transcript_biotype:protein_coding]
TC0400003530.rn.2	-0.248144	0.122562	0.778483	-0.230168	0.151063	0.569632	0.131605	0.406784	0.97757	0.432225	0.00931751	0.242181	-0.00907807	0.954131	0.99532	-0.0951797	0.547542	0.851013	no	0	Lhfpl4	NM_181387	RefSeq	Rattus norvegicus lipoma HMGIC fusion partner-like 4 (Lhfpl4), mRNA.
TC1200001280.rn.2	-0.248112	0.391392	0.90248	-0.0650796	0.821216	0.952805	-0.50018	0.0891839	0.965338	0.280148	0.333893	0.756562	-0.231842	0.422871	0.895737	-0.174201	0.546201	0.850506	no	0	Zcwpw1	mRNARGD7592082_1	Rat Genome Database	ENCODES a protein that exhibits zinc ion binding (inferred) AND INTERACTS WITH 2 3 7 8-tetrachlorodibenzodioxine AND 2-amino-4 6-dinitrotoluene AND benzo[a]pyrene (ortholog)
TC0200004971.rn.2	-0.24809	0.236418	0.842819	-0.347596	0.100477	0.500981	-0.0103087	0.960344	0.998757	-0.188547	0.366086	0.776003	-0.227813	0.276152	0.841919	-0.182155	0.382367	0.761463	no	0	RGD1310081	ENSRNOT00000065364	ENSEMBL	Protein RGD1310081; RGD1310081 protein
TC1000004329.rn.2	-0.248065	0.0779223	0.729031	-0.287587	0.0425601	0.393947	-0.0835413	0.544377	0.989643	-0.144932	0.295604	0.731414	-0.133521	0.334667	0.859161	-0.410672	0.00492683	0.254857	no	0	Rpl5l1	ENSRNOT00000056238	ENSEMBL	ribosomal protein L5-like 1 [gene_biotype:protein_coding transcript_biotype:protein_coding]
TC1300000887.rn.2	-0.247657	0.405369	0.904	-0.0291581	0.921558	0.979074	-0.180744	0.542697	0.989643	-0.481729	0.110531	0.538613	0.11149	0.70681	0.955121	0.0697021	0.813965	0.947452	no	0	LOC102553456	mRNARGD7543948_1	Rat Genome Database	uncharacterized LOC102553456
TC0800002734.rn.2	-0.247521	0.367593	0.894138	-0.273778	0.319629	0.719954	-0.352051	0.202797	0.967942	-0.429287	0.122578	0.561021	-0.674731	0.0179141	0.422419	-0.195688	0.475259	0.809868	no	0	Iqch	NM_001106830	RefSeq	Rattus norvegicus IQ motif containing H (Iqch), mRNA.
TC1000003081.rn.2	-0.247457	0.265894	0.854807	-0.371575	0.0985923	0.498283	-0.695623	0.00315998	0.673237	0.0940095	0.670062	0.912752	-0.222783	0.315673	0.849136	-0.313755	0.16067	0.582359	no	0	Efnb3	NM_001100980	RefSeq	Rattus norvegicus ephrin B3 (Efnb3), mRNA.
TC0400003702.rn.2	-0.247053	0.0594773	0.720859	-0.272372	0.0387967	0.38449	-0.17093	0.186147	0.967942	-0.40032	0.00332697	0.175941	-0.202355	0.119456	0.704233	-0.422584	0.0020826	0.202932	no	0	AABR07061979.1	ENSRNOT00000047507	ENSEMBL	ensembl:novel chromosome:Rnor_6.0:4:155702808:155703020:-1 gene:ENSRNOG00000053906 gene_biotype:processed_pseudogene transcript_biotype:processed_pseudogene
TC0800002418.rn.2	-0.247029	0.301187	0.869326	-0.0657129	0.781701	0.93866	-0.280685	0.241183	0.967942	-0.480716	0.0489301	0.406448	-0.378452	0.117048	0.70296	0.0034044	0.988539	0.996707	no	0	Cxcr5	NM_053303	RefSeq	Rattus norvegicus chemokine (C-X-C motif) receptor 5 (Cxcr5), mRNA.
TC1000000954.rn.2	-0.246939	0.107368	0.757922	-0.153794	0.310196	0.710541	-0.204815	0.179101	0.966891	-0.11093	0.462525	0.829054	-0.126402	0.403067	0.893484	-0.229492	0.133539	0.552931	no	0	Slc16a11	NM_001105797	RefSeq	Rattus norvegicus solute carrier family 16, member 11 (Slc16a11), mRNA.
TC0100003068.rn.2	-0.246835	0.355908	0.893425	0.116096	0.662551	0.892755	-0.252973	0.344228	0.976945	-0.302164	0.259931	0.705411	-0.147033	0.580809	0.935752	-0.241678	0.36592	0.751285	no	0	Kcnk7	ENSRNOT00000028197	ENSEMBL	potassium channel, two pore domain subfamily K, member 7 [gene_biotype:protein_coding transcript_biotype:protein_coding]
TC0100007841.rn.2	-0.246827	0.212048	0.830619	-0.248786	0.208526	0.626476	-0.307961	0.121828	0.965338	0.125303	0.522771	0.856927	0.0896486	0.64701	0.946239	-0.470055	0.0209599	0.347597	no	0	Calhm3	NM_001191956	RefSeq	Rattus norvegicus calcium homeostasis modulator 3 (Calhm3), mRNA.
TC0900001449.rn.2	-0.246819	0.293828	0.86658	-0.30294	0.199446	0.615024	-0.534596	0.0271853	0.923841	-0.377686	0.112053	0.541732	-0.0482224	0.836205	0.977762	-0.29678	0.208516	0.636696	no	0	LOC100909645	mRNARGD7508557_1	Rat Genome Database	INTERACTS WITH 5-aza-2'-deoxycytidine (ortholog) AND cisplatin (ortholog)
TC1500001676.rn.2	-0.246733	0.0803731	0.732398	-0.155469	0.263958	0.677271	-0.245007	0.0824162	0.965338	-0.143513	0.30179	0.737997	-0.276161	0.0516399	0.578513	-0.238537	0.0904702	0.497191	no	0	Acin1	NM_001170468	RefSeq	Rattus norvegicus apoptotic chromatin condensation inducer 1 (Acin1), mRNA.
TC0300000448.rn.2	-0.246613	0.262809	0.854514	0.138712	0.526133	0.83572	0.130766	0.549969	0.989643	-0.0296996	0.891724	0.972662	0.429875	0.0553456	0.587789	0.359918	0.105799	0.522151	no	0	Gpr21	NM_001109554	RefSeq	Rattus norvegicus G protein-coupled receptor 21 (Gpr21), mRNA.
TC1900001223.rn.2	-0.246437	0.13432	0.790731	-0.120004	0.460164	0.8027	-0.122695	0.450251	0.983692	-0.247746	0.132331	0.572795	-0.0937792	0.563197	0.929004	-0.279614	0.0908637	0.49761	no	0	Wdr83	NM_001047847	RefSeq	Rattus norvegicus WD repeat domain 83 (Wdr83), mRNA.
TSUnmapped00000068.rn.2	-0.246426	0.287063	0.864852	-0.0368955	0.872302	0.965676	-0.21795	0.345523	0.976945	-0.284547	0.220264	0.666959	0.0920684	0.68865	0.953333	-0.0607001	0.791509	0.939346	no	0	Derl3	NM_001109577	RefSeq	Rattus norvegicus derlin 3 (Derl3), mRNA.
TC1800001603.rn.2	-0.246158	0.0551455	0.720859	-0.38607	0.0037419	0.180232	-0.171184	0.176173	0.965338	-0.0740576	0.553993	0.872354	-0.0922005	0.461912	0.911923	-0.277643	0.0317534	0.386933	no	0	Cycs	ENSRNOT00000048429	ENSEMBL	cytochrome c, somatic [gene_biotype:protein_coding transcript_biotype:protein_coding]
TC2000001358.rn.2	-0.246152	0.331328	0.885532	-0.467461	0.0699577	0.454807	-0.292497	0.249729	0.967942	-0.105235	0.67614	0.915001	0.15925	0.527986	0.923058	0.056236	0.823191	0.950864	no	0	Ggt1	NM_053840	RefSeq	Rattus norvegicus gamma-glutamyltransferase 1 (Ggt1), mRNA.
TC0300001941.rn.2	-0.246043	0.317044	0.878127	-0.51007	0.0428051	0.395101	0.0111778	0.963469	0.998757	-0.238024	0.332841	0.75561	-0.103622	0.671553	0.949023	-0.0926628	0.704484	0.914811	no	0	Nxt1	NM_001106521	RefSeq	Rattus norvegicus nuclear transport factor 2-like export factor 1 (Nxt1), mRNA.
TC1500000857.rn.2	-0.2459	0.124135	0.779202	-0.141066	0.372024	0.756934	-0.151488	0.338179	0.976945	-0.345063	0.0337927	0.364926	-0.323559	0.045701	0.561546	-0.153735	0.331162	0.728923	no	0	Nufip1	NM_001007758	RefSeq	Rattus norvegicus nuclear fragile X mental retardation protein interacting protein 1 (Nufip1), mRNA.
TC1900001309.rn.2	-0.245801	0.335858	0.887597	-0.257453	0.313779	0.713624	-0.169215	0.506078	0.984889	-0.2876	0.261364	0.705411	-0.0557352	0.826125	0.97532	0.120074	0.636474	0.886466	no	0	Ttc29	NM_001013890	RefSeq	Rattus norvegicus tetratricopeptide repeat domain 29 (Ttc29), mRNA.
TC0700000372.rn.2	-0.245688	0.270178	0.855762	-0.0382708	0.862408	0.964208	0.161456	0.466373	0.984417	-0.307021	0.170383	0.618933	-0.141011	0.524281	0.921581	-0.228272	0.305003	0.709061	no	0	LOC100910134	mRNARGD6500249_1	Rat Genome Database	synapsin-3-like
TC1800001300.rn.2	-0.245588	0.347514	0.889816	-0.101136	0.697266	0.907421	-0.253687	0.332059	0.976945	-0.684194	0.01206	0.258628	-0.047538	0.854787	0.980942	0.190863	0.464164	0.803988	no	0	Fchsd1	NM_001107392	RefSeq	Rattus norvegicus FCH and double SH3 domains 1 (Fchsd1), transcript variant 2, mRNA.
TSUnmapped00000076.rn.2	-0.245535	0.0984171	0.752289	-0.212687	0.150224	0.567913	-0.0807412	0.579888	0.990651	-0.292548	0.0508537	0.412673	-0.0237216	0.870538	0.982197	-0.357719	0.0184788	0.339272	no	0	Rpl9	NM_001007598	RefSeq	Rattus norvegicus ribosomal protein L9 (Rpl9), mRNA.
TC0100005884.rn.2	-0.245409	0.263471	0.854514	-0.0482526	0.82441	0.953781	-0.571869	0.0121835	0.8289	-0.288294	0.190529	0.641897	-0.258095	0.240047	0.819942	-0.130888	0.548212	0.851256	no	0	Blm	ENSRNOT00000015065	ENSEMBL	Bloom syndrome, RecQ helicase-like [gene_biotype:protein_coding transcript_biotype:protein_coding]
TC1000002107.rn.2	-0.245314	0.364992	0.893762	-0.118708	0.65961	0.891983	-0.342897	0.20806	0.967942	-0.27983	0.302328	0.738548	0.0110326	0.9673	0.997873	-0.283956	0.295371	0.701213	no	0	Hexdc	NM_001142562	RefSeq	Rattus norvegicus hexosaminidase (glycosyl hydrolase family 20, catalytic domain) containing (Hexdc), mRNA.
TC0200002320.rn.2	-0.245295	0.401497	0.904	0.436752	0.139656	0.555304	0.308865	0.292281	0.970811	-0.0684497	0.814006	0.953241	0.188754	0.517654	0.920833	0.275511	0.346706	0.74032	no	0	Gbp1	ENSRNOT00000045855	ENSEMBL	guanylate binding protein 1, interferon-inducible [gene_biotype:protein_coding transcript_biotype:protein_coding]
TC1500001843.rn.2	-0.245109	0.329963	0.885532	-0.093973	0.707074	0.912148	-0.0224783	0.928304	0.998757	-0.235064	0.349891	0.767004	0.0621274	0.803678	0.970445	-0.263841	0.294887	0.70044	no	0	Dleu2	LOC691928.aSep08	Ace View	deleted in lymphocytic leukemia 2
TC1000002867.rn.2	-0.24507	0.240029	0.844578	0.216146	0.298981	0.701842	-0.190248	0.359748	0.976945	0.411813	0.0525354	0.416712	-0.0918565	0.656793	0.94789	0.0835365	0.686064	0.907939	no	0	Olr1413	NM_214821	RefSeq	Rattus norvegicus olfactory receptor 1413 (Olr1413), mRNA.
TC2000001088.rn.2	-0.24484	0.395355	0.903895	0.0714728	0.803086	0.945487	0.0196669	0.945273	0.998757	-0.237544	0.409438	0.80366	-0.4183	0.15062	0.74711	-0.159265	0.579155	0.865749	no	0	Hspa1a	ENSRNOT00000061950	ENSEMBL	heat shock protein 1A [gene_biotype:protein_coding transcript_biotype:protein_coding]
TC0600000753.rn.2	-0.244808	0.139276	0.796506	-0.248743	0.133233	0.546392	-0.139742	0.393457	0.97757	0.0763933	0.63956	0.903289	-0.160713	0.32723	0.855402	-0.0734401	0.652518	0.894311	no	0	Nubpl	NM_001185025	RefSeq	Rattus norvegicus nucleotide binding protein-like (Nubpl), mRNA.
TC0800002423.rn.2	-0.244791	0.420938	0.90469	0.664082	0.034007	0.371256	0.285602	0.34859	0.976945	-0.0133784	0.964746	0.991485	0.302572	0.321089	0.853294	0.342801	0.261944	0.680403	no	0	Tmem25	NM_001109528	RefSeq	Rattus norvegicus transmembrane protein 25 (Tmem25), mRNA.
TC2000001052.rn.2	-0.24476	0.122775	0.778483	-0.310225	0.0529129	0.415091	-0.1236	0.429645	0.983485	-0.0051239	0.973757	0.995294	-0.191988	0.222921	0.806837	-0.259382	0.102698	0.518766	no	0	Psors1c2	NM_001166016	RefSeq	Rattus norvegicus psoriasis susceptibility 1 candidate 2 (human) (Psors1c2), mRNA.
[truncated: 11,241 more rows]

## Sheet: kidney
Table S4 Results of differential gene expression analysis in kidney for all treatments versus control conditions. Significant results (padj < 0.1) are highlighted in green and log2-fold changes are color coded (red for positive and blue for negative values)
[truncated: 12,067 more rows]
