# Supplementary material for: Pyrrolizidine alkaloid-induced transcriptomic changes in rat lungs in a 28-day subacute feeding study
Source: Arch Toxicol. 2021 Jun 29;95(8):2785–96. doi: 10.1007/s00204-021-03108-x (PMC8298252; doi:10.1007/s00204-021-03108-x)
Supplement: Supplementary file 3 — Supplementary file3 (XLSX 27 kb) [file 204_2021_3108_MOESM3_ESM.xlsx]

## Sheet: DGE_Annotation
								function in figure			function from reactome			function from GO terms
DIR	SYMBOL	ENTREZID	RGD_ID	Name [RGD]	REFSEQ	ENSEMBLTRANS	mRNA Accession	Final_1	Final_2	Other_Ref	Reactome_1	Reactome_2	Reactome_3	GO_1	GO_2	GO Biological Process Term	GO Cellular Component Term	GO Molecular Function Term	probe_set
Down	Ckmt2	688698	61977	creatine kinase, mitochondrial 2	NM_001127652	NA	NM_001127652	???						???		heart development // phosphocreatine biosynthetic process // phosphorylation // skeletal muscle tissue development	mitochondrion // mitochondrion // mitochondrial inner membrane // sarcomere	creatine kinase activity // ATP binding // nucleotide binding // catalytic activity // kinase activity // transferase activity // transferase activity, transferring phosphorus-containing groups	TC0200002597.rn.2
Down	Dnase1l3	116687	620669	deoxyribonuclease 1-like 3	NM_053907	NA	NM_053907	Apoptosis	DNA damage					Apoptosis	DNA damage	apoptotic DNA fragmentation // apoptotic DNA fragmentation // developmental programmed cell death // developmental programmed cell death // DNA catabolic process // apoptotic DNA fragmentation // apoptotic process	nucleus // nucleus // nucleus	DNA binding // endonuclease activity // endodeoxyribonuclease activity // endodeoxyribonuclease activity, producing 5'-phosphomonoesters // nuclease activity // endonuclease activity // deoxyribonuclease activity // hydrolase activity	TC1500002467.rn.2
Down	Eef1a2	24799	3781	eukaryotic translation elongation factor 1 alpha 2	NM_012660	NA	NM_012660	Apoptosis	Translation					Apoptosis	Translation	translational elongation // response to inorganic substance // positive regulation of apoptotic process // positive regulation of apoptotic process // response to electrical stimulus // positive regulation of lipid kinase activity // positive regulation of lipid kinase activity // translation // translational elongation // translational elongation	intracellular // nucleus // nucleus // cytoplasm // eukaryotic translation elongation factor 1 complex // eukaryotic translation elongation factor 1 complex // neuronal cell body // myelin sheath // myelin sheath // intracellular // cytoplasm	translation elongation factor activity // GTPase activity // protein binding // GTP binding // protein kinase binding // protein kinase binding // nucleotide binding // translation elongation factor activity // translation elongation factor activity // GTPase activity // GTPase activity	TC0300005042.rn.2
Down	Trim54	362708	1306453	tripartite motif-containing 54	NM_001013217	NA	NM_001013217	Cell differentiation	Cytoskeleton					Cell differentiation	Cytoskeleton	negative regulation of microtubule depolymerization // negative regulation of microtubule depolymerization // multicellular organismal development // cell differentiation	microtubule // microtubule associated complex // microtubule associated complex // Z disc // intracellular // cytoplasm // cytoskeleton	microtubule binding // microtubule binding // zinc ion binding // metal ion binding	TC0600002014.rn.2
Down	Actn2	291245	1308097	actinin alpha 2	NM_001170325	NA	NM_001170325	Muscle contraction	Immune System		Immune System	Muscle contraction	Signal Transduction			muscle contraction // muscle contraction // microspike assembly // microspike assembly // regulation of membrane potential // regulation of membrane potential // negative regulation of potassium ion transport // positive regulation of potassium ion transport // sarcomere organization // sarcomere organization // focal adhesion assembly // focal adhesion assembly // protein homotetramerization // …	plasma membrane // plasma membrane // focal adhesion // focal adhesion // sarcomere // Z disc // Z disc // filopodium // filopodium // cortical actin cytoskeleton // extracellular exosome // extracellular exosome // sarcomere	calcium ion binding // protein binding // phosphatidylinositol-4,5-bisphosphate binding // phosphatidylinositol-4,5-bisphosphate binding // cytoskeletal protein binding // protein domain specific binding // LIM domain binding // LIM domain binding // ligand-dependent nuclear receptor transcription coactivator activity // thyroid hormone receptor coactivator activity // thyroid hormone receptor co…	TC1700002039.rn.2
Down	Igkc	500183	1562743	immunoglobulin kappa constant	NA	NA	ENSRNOT00000074175	Immune System						Immune System		B cell differentiation // B cell receptor signaling pathway // complement activation, classical pathway // defense response to bacterium // innate immune response // phagocytosis, engulfment // phagocytosis, recognition // positive regulation of B cell activation // retina homeostasis	---	antigen binding	TC0400004145.rn.2
Down	Ckm	24265	2358	creatine kinase, M-type	NM_012530	NA	NM_012530	Metabolism			Metabolism					response to heat // phosphorylation // phosphocreatine biosynthetic process // phosphocreatine biosynthetic process // phosphocreatine biosynthetic process	extracellular space // cytoplasm	creatine kinase activity // creatine kinase activity // creatine kinase activity // ATP binding // nucleotide binding // catalytic activity // creatine kinase activity // kinase activity // transferase activity // transferase activity, transferring phosphorus-containing groups	TC0100001004.rn.2
Down	Gpc1	58920	61853	glypican 1	NM_030828	NA	NM_030828	Metabolism	Signal Transduction		Metabolism	Signal Transduction				Schwann cell differentiation // heparan sulfate proteoglycan catabolic process // heparan sulfate proteoglycan catabolic process // heparan sulfate proteoglycan catabolic process // myelin assembly // negative regulation of fibroblast growth factor receptor signaling pathway // negative regulation of fibroblast growth factor receptor signaling pathway // negative regulation of fibroblast growth f…	proteinaceous extracellular matrix // proteinaceous extracellular matrix // proteinaceous extracellular matrix // extracellular space // endosome // plasma membrane // anchored component of membrane // neuronal cell body // membrane raft // membrane raft // membrane raft // extracellular exosome // extracellular exosome // extracellular region // membrane	copper ion binding // copper ion binding // copper ion binding // protein binding // fibroblast growth factor binding // fibroblast growth factor binding // fibroblast growth factor binding // laminin binding // laminin binding // laminin binding // heparan sulfate proteoglycan binding // collagen V binding	TC0900001162.rn.2
Down	Actg2	25365	2027	actin gamma 2, smooth muscle	NM_012893	NA	NM_012893	Muscle contraction			Muscle contraction					positive regulation of gene expression // mesenchyme migration // biological_process	extracellular space // cytoplasm // lamellipodium // filopodium // myosin filament // cell body // extracellular exosome // extracellular exosome // cell periphery // cell periphery // blood microparticle // blood microparticle // cellular_component // extracellular space // cytoplasm // cytoskeleton	ATP binding // nucleotide binding // molecular_function	TC0400003184.rn.2
Down	Ankrd1	27064	61989	ankyrin repeat domain 1	NM_013220	NA	NM_013220	Muscle contraction	DNA damage					Muscle contraction	DNA damage	negative regulation of transcription from RNA polymerase II promoter // regulation of transcription from RNA polymerase II promoter // positive regulation of neuron projection development // cellular response to drug // cellular response to drug // skeletal muscle cell differentiation // skeletal muscle cell differentiation // response to muscle stretch // response to muscle stretch // positive r…	nucleus // nucleus // nucleus // transcription factor complex // transcription factor complex // nucleolus // nucleolus // cytoplasm // cytosol // cytosol // myofibril // sarcomere // I band // I band // nucleus // cytoplasm // myofibril // sarcomere // I band	RNA polymerase II transcription factor binding // RNA polymerase II transcription factor binding // RNA polymerase II transcription coactivator activity // RNA polymerase II transcription coactivator activity // p53 binding // p53 binding // DNA binding // DNA binding // transcription cofactor activity // transcription corepressor activity // transcription corepressor activity // protein binding …	TC0100007619.rn.2
Down	Csrp3	117505	71092	cysteine and glycine rich protein 3	NM_057144	NA	NM_057144	Muscle contraction						Muscle contraction		blood vessel remodeling // regulation of the force of heart contraction // regulation of the force of heart contraction // cardiac muscle hypertrophy // cardiac muscle hypertrophy // cellular calcium ion homeostasis // cellular calcium ion homeostasis // muscle organ development // positive regulation of myotube differentiation // positive regulation of myotube differentiation // cell differentia…	nucleus // cytoplasm // cytoskeleton // Z disc // Z disc // Z disc // nucleus // cytoplasm	zinc ion binding // structural constituent of muscle // structural constituent of muscle // telethonin binding // telethonin binding // actinin binding // actinin binding // MRF binding // RNA polymerase II sequence-specific DNA binding transcription factor binding // metal ion binding	TC0100005464.rn.2
Down	Hrc	292905	727864	histidine rich calcium binding protein	NM_181369	NA	NM_181369	Muscle contraction	Transport					Muscle contraction	Transport	regulation of heart rate // regulation of heart contraction // positive regulation of heart rate // positive regulation of heart rate // regulation of release of sequestered calcium ion into cytosol by sarcoplasmic reticulum // regulation of release of sequestered calcium ion into cytosol by sarcoplasmic reticulum // regulation of peptidyl-serine phosphorylation // regulation of peptidyl-serine p…	cytosol // cytosol // Z disc // Z disc // sarcoplasmic reticulum membrane // sarcoplasmic reticulum membrane // cellular_component // cytosol // sarcoplasmic reticulum // Z disc	calcium ion binding // calcium ion binding // ion channel binding // ion channel binding // ATPase binding // ATPase binding // molecular_function // calcium ion binding // ion channel binding	TC0100001489.rn.2
Down	Mybpc3	295929	1305950	myosin binding protein C3	NM_001106490	NA	NM_001106490	Muscle contraction			Muscle contraction					regulation of heart rate // regulation of heart rate // heart morphogenesis // muscle contraction // regulation of striated muscle contraction // cell adhesion // regulation of heart contraction // myosin filament assembly // myosin filament assembly // sarcomere organization // sarcomere organization // ventricular cardiac muscle tissue morphogenesis // ventricular cardiac muscle tissue morphoge…	striated muscle myosin thick filament // striated muscle myosin thick filament // myofibril // sarcomere // A band // A band // myofibril // sarcomere // myosin filament	actin binding // structural constituent of muscle // structural constituent of muscle // myosin binding // myosin heavy chain binding // myosin heavy chain binding // identical protein binding // identical protein binding // metal ion binding // molecular_function // myosin binding	TC0300001128.rn.2
Down	Myh6	29556	62029	myosin heavy chain 6	NM_017239	NA	NM_017239	Muscle contraction	Signal Transduction					Muscle contraction	Signal Transduction	in utero embryonic development // regulation of the force of heart contraction // regulation of heart rate // muscle contraction // muscle contraction // striated muscle contraction // adult heart development // visceral muscle development // regulation of heart contraction // regulation of blood pressure // response to heat // actin filament-based movement // muscle filament sliding // myofibril…	stress fiber // nucleoplasm // cytoplasm // cytoplasm // mitochondrion // muscle myosin complex // focal adhesion // myosin complex // myosin complex // myofibril // myofibril // Z disc // myosin filament // cytoplasm // myofibril	microfilament motor activity // microfilament motor activity // motor activity // actin binding // calmodulin binding // ATP binding // ATP binding // ATP binding // ATPase activity // protein kinase binding // actin-dependent ATPase activity // calcium-dependent ATPase activity // identical protein binding // protein homodimerization activity // protein heterodimerization activity // nucleotide …	TC1500001688.rn.2
Down	Myl4	688228	1591197	myosin, light chain 4	NM_001109495	NA	NM_001109495	Muscle contraction						Muscle contraction		regulation of the force of heart contraction // regulation of the force of heart contraction // positive regulation of ATPase activity // positive regulation of ATPase activity // cardiac muscle contraction // cardiac muscle contraction	myosin complex // A band // A band	actin monomer binding // actin monomer binding // calcium ion binding // actin filament binding // actin filament binding	TC1000001736.rn.2
Down	Myom1	316740	631436	Myomesin 1	NM_001191584	NA	NM_001191584	Muscle contraction						Muscle contraction		positive regulation of defense response to virus by host // muscle contraction // mitophagy in response to mitochondrial depolarization // xenophagy	sarcomere // M band	structural constituent of muscle // identical protein binding // protein homodimerization activity	TC0900001342.rn.2
Down	Myoz2	295426	1307669	myozenin 2	NM_001106469	NA	NM_001106469	Muscle contraction						Muscle contraction		negative regulation of calcineurin-NFAT signaling cascade // negative regulation of transcription by RNA polymerase II // sarcomere organization // skeletal muscle fiber adaptation // skeletal muscle tissue development	actin cytoskeleton // Z disc	actin binding // telethonin binding	TC0200004610.rn.2
Down	Pln	64672	619894	phospholamban	NM_022707	NA	NM_022707	Muscle contraction	Transport of small molecules		Muscle contraction	Transport of small molecules				regulation of the force of heart contraction // calcium ion transport // calcium ion transport // cellular calcium ion homeostasis // cellular calcium ion homeostasis // Notch signaling pathway // Notch signaling pathway // regulation of heart contraction // response to zinc ion // negative regulation of heart rate // negative regulation of heart rate // regulation of release of sequestered calci…	mitochondrion // membrane // sarcoplasmic reticulum // sarcoplasmic reticulum // mitochondrial membrane // vesicle // sarcoplasmic reticulum membrane // protein complex // calcium ion-transporting ATPase complex // calcium ion-transporting ATPase complex // mitochondrion // endoplasmic reticulum // endoplasmic reticulum membrane // membrane // integral component of membrane // sarcoplasmic reticu…	calcium channel regulator activity // protein binding // ATPase inhibitor activity // ATPase inhibitor activity // ATPase inhibitor activity	TC2000000733.rn.2
Down	Sln	367086	1305224	sarcolipin	NM_001013247	NA	NM_001013247	Muscle contraction	Transport					Muscle contraction	Transport	regulation of calcium ion transport // sarcoplasmic reticulum calcium ion transport // sarcoplasmic reticulum calcium ion transport // regulation of relaxation of muscle // regulation of relaxation of muscle // regulation of calcium-transporting ATPase activity // regulation of calcium-transporting ATPase activity // sarcoplasmic reticulum calcium ion transport // regulation of relaxation of musc…	integral component of membrane // sarcoplasmic reticulum // sarcoplasmic reticulum // sarcoplasmic reticulum membrane // endoplasmic reticulum // endoplasmic reticulum membrane // membrane // sarcoplasmic reticulum	enzyme regulator activity	TC0800000729.rn.2
Down	Smpx	84416	69233	small muscle protein, X-linked	NM_053395	NA	NM_053395	Muscle contraction		Muscle contraction						---	nucleus // nucleus // cytoplasm // muscle tendon junction // muscle tendon junction // M band // M band // costamere // costamere // contractile fiber // cytoplasm // contractile fiber	---	TC0X00001711.rn.2
Down	Srl	302948	1306564	sarcalumenin	NA	ENSRNOT00000048687	ENSRNOT00000048687	Muscle contraction						Muscle contraction		store-operated calcium entry // response to muscle activity involved in regulation of muscle adaptation	---	GTP binding	TC1000000148.rn.2
Down	Tnnc1	290561	1309921	troponin C1, slow skeletal and cardiac type	NM_001034105	NA	NM_001034105	Muscle contraction			Muscle contraction					diaphragm contraction // regulation of muscle contraction // response to metal ion // transition between fast and slow fiber // transition between fast and slow fiber // regulation of muscle filament sliding speed // regulation of muscle filament sliding speed // regulation of ATPase activity // regulation of ATPase activity // ventricular cardiac muscle tissue morphogenesis // ventricular cardia…	nucleoplasm // nucleoplasm // mitochondrion // mitochondrion // troponin complex // troponin complex // actin cytoskeleton // contractile fiber // actin cytoskeleton	calcium ion binding // calcium ion binding // troponin I binding // troponin I binding // troponin T binding // troponin T binding // protein homodimerization activity // protein homodimerization activity // calcium-dependent protein binding // calcium-dependent protein binding // actin filament binding // actin filament binding // calcium ion binding	TC1600000095.rn.2
Down	Tnnt2	24837	3882	troponin T2, cardiac type	NM_012676	NA	NM_012676	Muscle contraction			Muscle contraction					muscle contraction // muscle contraction // muscle contraction // regulation of muscle contraction // regulation of muscle contraction // heart development // regulation of heart contraction // regulation of heart contraction // muscle filament sliding // muscle filament sliding // negative regulation of ATPase activity // negative regulation of ATPase activity // positive regulation of ATPase ac…	cytoplasm // troponin complex // troponin complex // troponin complex // striated muscle thin filament // striated muscle thin filament // myofibril // myofibril // sarcomere // cytoplasm // striated muscle thin filament // myofibril // sarcomere	actin binding // actin binding // structural constituent of cytoskeleton // structural constituent of cytoskeleton // tropomyosin binding // tropomyosin binding // ATPase activity // ATPase activity // troponin C binding // troponin C binding // protein binding, bridging // troponin I binding // troponin I binding // actin binding // tropomyosin binding // troponin C binding // troponin I binding	TC1300000348.rn.2
Down	Cmya5	688915	1582992	cardiomyopathy associated 5	NA	ENSRNOT00000016611	ENSRNOT00000016611	Signal Transduction						Signal Transduction		negative regulation of calcineurin-NFAT signaling cascade // negative regulation of phosphoprotein phosphatase activity // regulation of skeletal muscle adaptation	---	---	TC0200002613.rn.2
Down	Hfe2	310681	1310195	hemojuvelin BMP co-receptor	NM_001012080	NA	NM_001012080	Signal Transduction	Transcription					Signal Transduction	Transcription	negative regulation of transcription from RNA polymerase II promoter // negative regulation of transcription from RNA polymerase II promoter // cellular iron ion homeostasis // cellular iron ion homeostasis // protein autoprocessing // protein autoprocessing // BMP signaling pathway // negative regulation of BMP signaling pathway // negative regulation of BMP signaling pathway // activin receptor…	extracellular space // extracellular space // plasma membrane // cell surface // cell surface // basolateral plasma membrane // anchored component of membrane // BMP receptor complex // BMP receptor complex // plasma membrane protein complex // HFE-transferrin receptor complex // HFE-transferrin receptor complex // plasma membrane // plasma membrane // plasma membrane protein complex	glycoprotein binding // glycoprotein binding // receptor binding // coreceptor activity // BMP binding // BMP binding // BMP receptor activity // transferrin receptor binding // transferrin receptor binding // molecular_function // receptor binding // coreceptor activity	TC0200001765.rn.2
Down	Cox6a2	25278	2385	cytochrome c oxidase subunit 6A2	NM_012812	NA	NM_012812	Transport						Transport		hydrogen ion transmembrane transport // hydrogen ion transmembrane transport	mitochondrion // mitochondrial respiratory chain complex IV // mitochondrion // mitochondrial inner membrane // membrane	cytochrome-c oxidase activity // cytochrome-c oxidase activity	TC0100006733.rn.2
Down	Mb	59108	620411	myoglobin	NM_021588	NA	NM_021588	Transport of small molecules			Transport of small molecules					response to hypoxia // response to hypoxia // heart development // heart development // response to hormone // oxygen transport // slow-twitch skeletal muscle fiber contraction // response to hydrogen peroxide // enucleate erythrocyte differentiation // enucleate erythrocyte differentiation // brown fat cell differentiation // brown fat cell differentiation // transport // oxygen transport	extracellular exosome // extracellular exosome	oxygen transporter activity // oxygen binding // heme binding // metal ion binding // oxygen binding // heme binding	TC0700003421.rn.2
Up	Mal	25263	3037	mal, T-cell differentiation protein	NM_012798	NA	NM_012798	Apoptosis						Apoptosis		intracellular protein transport // myelination // positive regulation of extrinsic apoptotic signaling pathway via death domain receptors // positive regulation of extrinsic apoptotic signaling pathway via death domain receptors	endoplasmic reticulum // endoplasmic reticulum // integral component of membrane // extrinsic component of membrane // membrane raft // membrane raft // membrane // membrane raft	structural constituent of myelin sheath // structural constituent of myelin sheath // structural constituent of myelin sheath	TC0300004114.rn.2
Up	Pcdhb7	690826	1591006	similar to protocadherin beta 16	NA	NA	mRNARGD6605263_1	Cell adhesion						Cell adhesion		cell adhesion // homophilic cell adhesion via plasma membrane adhesion molecules	---	calcium ion binding	TC1800000342.rn.2
Up	C3ar1	84007	620537	complement C3a receptor 1	NM_032060	NA	NM_032060	Immune System	Signal Transduction		Immune System	Signal Transduction				complement receptor mediated signaling pathway // tolerance induction to nonself antigen // chemotaxis // G-protein coupled receptor signaling pathway // positive regulation of cytosolic calcium ion concentration // positive regulation of cytosolic calcium ion concentration // regulation of blood pressure // positive regulation of vascular endothelial growth factor production // positive regulati…	cytosol // cytosol // cytosol // plasma membrane // integral component of membrane // plasma membrane // membrane	complement component C3a binding // complement component C3a binding // G-protein coupled receptor activity // C3a anaphylatoxin receptor activity // C3a anaphylatoxin receptor activity // C3a anaphylatoxin receptor activity // signal transducer activity // G-protein coupled receptor activity // anaphylatoxin receptor activity // C3a anaphylatoxin receptor activity	TC0400003701.rn.2
Up	Clec4a1	362430	1359109	C-type lectin domain family 4, member A1	NM_001005890	NA	NM_001005890	Immune System		Immune System				Other?		---	integral component of membrane // membrane	carbohydrate binding	TC0400003708.rn.2
Up	Emr4	450235	1359641	adhesion G protein-coupled receptor E4	NM_001007558	NA	NM_001007558	Immune System	Signal Transduction	Immune System				Signal Transduction		cell surface receptor signaling pathway // G-protein coupled receptor signaling pathway	cell surface // integral component of membrane // membrane	G-protein coupled receptor activity // calcium ion binding // transmembrane signaling receptor activity	TC0900000065.rn.2
Up	Fcgr3a	304966	1303067	Fc fragment of IgG receptor IIIa	NM_207603	NA	NM_207603	Immune System			Immune System					NK T cell proliferation // immune response // wound healing // regulation of sensory perception of pain // cellular response to lipopolysaccharide	external side of plasma membrane // cell surface // integral component of membrane // integral component of membrane // extracellular exosome // membrane	IgG binding	TC1300000748.rn.2
Up	Itgal	308995	631424	integrin subunit alpha L	NM_001033998	NA	NM_001033998	Immune System			Immune System					T cell activation via T cell receptor contact with antigen bound to MHC molecule on antigen presenting cell // T cell activation via T cell receptor contact with antigen bound to MHC molecule on antigen presenting cell // heterophilic cell-cell adhesion via plasma membrane cell adhesion molecules // heterophilic cell-cell adhesion via plasma membrane cell adhesion molecules // leukocyte cell-cell…	immunological synapse // immunological synapse // cell-cell junction // cell-cell junction // external side of plasma membrane // external side of plasma membrane // cell surface // cell surface // membrane // integrin alphaL-beta2 complex // integrin alphaL-beta2 complex // extracellular exosome // extracellular exosome // integrin complex // membrane // integral component of membrane	ICAM-3 receptor activity // ICAM-3 receptor activity // protein complex binding // protein heterodimerization activity // cell adhesion molecule binding // cell adhesion molecule binding	TC0100002629.rn.2
Up	Itgax	499271	1561123	integrin subunit alpha X	NA	ENSRNOT00000054983	ENSRNOT00000054983	Immune System			Immune System					cell adhesion // integrin-mediated signaling pathway // heterotypic cell-cell adhesion // activated T cell proliferation // defense response to virus // defense response to virus // positive regulation of protein targeting to mitochondrion	integrin complex // external side of plasma membrane // external side of plasma membrane // cell surface // membrane // membrane // integral component of membrane	---	TC0100002677.rn.2
Up	Itgb2	309684	1305581	integrin subunit beta 2	NM_001037780	NA	NM_001037780	Immune System			Immune System					leukocyte migration involved in inflammatory response // cell adhesion // leukocyte cell-cell adhesion // leukocyte cell-cell adhesion // cell-matrix adhesion // cell-matrix adhesion // integrin-mediated signaling pathway // integrin-mediated signaling pathway // aging // single organismal cell-cell adhesion // single organismal cell-cell adhesion // natural killer cell activation // neutrophil c…	plasma membrane // cell surface // cell surface // membrane // integrin alphaL-beta2 complex // integrin alphaL-beta2 complex // receptor complex // membrane raft // membrane raft // extracellular exosome // extracellular exosome // extracellular vesicle // integrin complex // cell surface // membrane // integral component of membrane // receptor complex // extracellular vesicle	glycoprotein binding // glycoprotein binding // protein kinase binding // protein kinase binding // ICAM-3 receptor activity // ICAM-3 receptor activity // protein complex binding // protein heterodimerization activity // cell adhesion molecule binding // cell adhesion molecule binding // receptor activity // cell adhesion molecule binding	TC2000001306.rn.2
Up	Pilra	100910497	6498401	paired immunoglobulin-like type 2 receptor alpha-like	NA	NA	mRNARGD6498402_1	Immune System						Immune System		---	MHC class I protein binding	---	TC1200001883.rn.2
Up	Pilrb	681182	1583509	similar to paired immunoglobin-like type 2 receptor beta	NA	ENSRNOT00000068118	ENSRNOT00000068118	Immune System			Immune System					transmembrane receptor protein tyrosine kinase signaling pathway // transmembrane receptor protein tyrosine kinase signaling pathway	integral component of plasma membrane // integral component of plasma membrane // membrane // integral component of membrane	MHC class I protein binding // MHC class I protein binding	TC1200000351.rn.2
Up	Pld4	362792	1598308	phospholipase D family, member 4	NM_001126288	NA	NM_001126288	Immune System	Metabolism		Immune System	Metabolism				hematopoietic progenitor cell differentiation // hematopoietic progenitor cell differentiation // phagocytosis // phagocytosis // metabolic process	nucleus // nucleus // endoplasmic reticulum // endoplasmic reticulum // integral component of membrane // trans-Golgi network membrane // trans-Golgi network membrane // phagocytic vesicle // phagocytic vesicle // membrane	catalytic activity // phospholipase D activity	TC0600001639.rn.2
Up	Pstpip2	307248	1563090	proline-serine-threonine phosphatase-interacting protein 2	NM_001271281	NA	NM_001271281	Immune System	Cytoskeleton	Immune System				Cytoskeleton		cytoskeleton organization // cell migration	cytosol // cytosol // cytoskeleton // cytoskeleton // membrane // membrane	actin binding	TC1800000868.rn.2
Up	Samsn1	170637	620926	SAM domain, SH3 domain and nuclear localization signals, 1	NM_130821	NA	NM_130821	Immune System						Immune System		negative regulation of adaptive immune response // negative regulation of peptidyl-tyrosine phosphorylation // negative regulation of B cell activation	nucleus // cytosol	phosphotyrosine binding // poly(A) RNA binding	TC1100001143.rn.2
Up	Steap4	499991	1560331	STEAP4 metalloreductase	NM_001044265	NA	NM_001044265	Immune System	Transport	Immune System				Transport	Cell differentiation	copper ion import // fat cell differentiation // iron ion homeostasis // oxidation-reduction process // ferric iron import into cell // transport // ion transport // copper ion import // copper ion import // fat cell differentiation // oxidation-reduction process // oxidation-reduction process // ferric iron import into cell // ferric iron import into cell	Golgi membrane // endosome // endosome // plasma membrane // plasma membrane // integral component of plasma membrane // integral component of membrane // extracellular exosome // extracellular exosome // Golgi apparatus // plasma membrane // integral component of plasma membrane // membrane	cupric reductase activity // metal ion binding // ferric-chelate reductase (NADPH) activity // cupric reductase activity // cupric reductase activity // oxidoreductase activity // ferric-chelate reductase (NADPH) activity // ferric-chelate reductase (NADPH) activity	TC0400002327.rn.2
Up	Tlr13	317227	1562655	toll-like receptor 13			ENSRNOT00000038868	Immune System			Immune System					---	---	---	TC0X00000716.rn.2
Up	Tlr7	317468	1563357	toll-like receptor 7	NM_001097582	NA	NM_001097582	Immune System			Immune System					microglial cell activation // regulation of protein phosphorylation // regulation of protein phosphorylation // toll-like receptor signaling pathway // MyD88-dependent toll-like receptor signaling pathway // I-kappaB phosphorylation // I-kappaB phosphorylation // positive regulation of chemokine production // positive regulation of chemokine production // positive regulation of interleukin-6 prod…	cytoplasm // lysosome // lysosome // endosome // endosome // endoplasmic reticulum // endoplasmic reticulum // plasma membrane // plasma membrane // integral component of membrane // early phagosome // early phagosome // receptor complex // receptor complex // cytoplasm // membrane	double-stranded RNA binding // double-stranded RNA binding // single-stranded RNA binding // single-stranded RNA binding // transmembrane signaling receptor activity // drug binding // siRNA binding // siRNA binding // single-stranded RNA binding	TC0X00000278.rn.2
Up	Tlr8	684440	1590327	toll-like receptor 8	NM_001101009	NA	NM_001101009	Immune System			Immune System					microglial cell activation // regulation of protein phosphorylation // regulation of protein phosphorylation // toll-like receptor signaling pathway // I-kappaB kinase/NF-kappaB signaling // I-kappaB kinase/NF-kappaB signaling // response to virus // positive regulation of interferon-gamma biosynthetic process // positive regulation of interferon-gamma biosynthetic process // innate immune respon…	intracellular // integral component of membrane // membrane	DNA binding // DNA binding // double-stranded RNA binding // double-stranded RNA binding // single-stranded RNA binding // single-stranded RNA binding // drug binding // single-stranded RNA binding	TC0X00000279.rn.2
Up	Tnfrsf1b	156767	621238	TNF receptor superfamily member 1B	NM_130426	NA	NM_130426	Immune System			Immune System					inflammatory response // immune response // cell surface receptor signaling pathway // multicellular organismal development // aging // intrinsic apoptotic signaling pathway in response to DNA damage // intrinsic apoptotic signaling pathway in response to DNA damage // response to lipopolysaccharide // tumor necrosis factor-mediated signaling pathway // tumor necrosis factor-mediated signaling pa…	nucleus // integral component of plasma membrane // membrane // membrane // axon // neuronal cell body // varicosity // membrane raft // membrane raft // perinuclear region of cytoplasm // integral component of plasma membrane // membrane // integral component of membrane	tumor necrosis factor-activated receptor activity // tumor necrosis factor-activated receptor activity // ubiquitin protein ligase binding // ubiquitin protein ligase binding // tumor necrosis factor-activated receptor activity	TC0500004011.rn.2
Up	Treml4	680862	1587021	triggering receptor expressed on myeloid cells-like 4	NA	ENSRNOT00000048975	ENSRNOT00000048975	Immune System						Immune System		T cell antigen processing and presentation // phagocytosis, engulfment // positive regulation of defense response to virus by host // positive regulation of toll-like receptor 13 signaling pathway // positive regulation of toll-like receptor 7 signaling pathway // positive regulation of toll-like receptor 9 signaling pathway // protein localization	membrane // integral component of membrane	---	TC0900001520.rn.2
Up	Emilin2	316736	1305343	elastin microfibril interfacer 2	NA	ENSRNOT00000056272	ENSRNOT00000056272	Other?						Other?		---	extracellular region // extracellular region // extracellular matrix // extracellular matrix	protein binding	TC0900002683.rn.2
Up	Amz1	304317	1311314	archaelysin family metallopeptidase 1	NM_001047092	NA	NM_001047092	Proteolysis						Proteolysis		proteolysis	---	metallopeptidase activity // metal ion binding // peptidase activity // hydrolase activity	TC1200001170.rn.2
Up	Adrbk2	25372	2063	G protein-coupled receptor kinase 3	NM_012897	NA	NM_012897	Signal Transduction			Signal Transduction					positive regulation of protein phosphorylation // desensitization of G-protein coupled receptor protein signaling pathway // desensitization of G-protein coupled receptor protein signaling pathway // desensitization of G-protein coupled receptor protein signaling pathway // protein phosphorylation // protein phosphorylation // protein phosphorylation // intracellular protein transport // signal t…	nucleus // cytosol // cilium // membrane // Z disc // axon // dendritic spine // dendritic shaft // dendrite terminus // synapse // perinuclear region of cytoplasm // sperm midpiece	protein serine/threonine kinase activity // G-protein coupled receptor kinase activity // G-protein coupled receptor kinase activity // G-protein coupled receptor kinase activity // ATP binding // D1 dopamine receptor binding // beta-adrenergic receptor kinase activity // nucleotide binding // protein kinase activity // protein serine/threonine kinase activity // kinase activity // transferase ac…	TC1200000845.rn.2
Up	Gnat1	363143	1304683	G protein subunit alpha transducin 1	NM_001108780	NA	NM_001108780	Signal Transduction			Signal Transduction					detection of chemical stimulus involved in sensory perception of bitter taste // G-protein coupled receptor signaling pathway // adenylate cyclase-modulating G-protein coupled receptor signaling pathway // visual perception // phototransduction // phototransduction, visible light // cell proliferation // cell proliferation // response to light intensity // rhodopsin mediated signaling pathway // …	photoreceptor outer segment // photoreceptor outer segment // photoreceptor inner segment // photoreceptor inner segment // cytoplasm // heterotrimeric G-protein complex // apical plasma membrane // photoreceptor connecting cilium // photoreceptor connecting cilium // neuronal cell body // photoreceptor outer segment // photoreceptor inner segment	G-protein coupled receptor binding // GTPase activity // signal transducer activity // protein binding // GTP binding // G-protein beta/gamma-subunit complex binding // nucleotide binding // G-protein coupled receptor binding // GTPase activity // GTPase activity // signal transducer activity // signal transducer activity // GTP binding // guanyl nucleotide binding // G-protein beta/gamma-subunit…	TC0800003356.rn.2
Up	Slc38a7	291840	1303268	solute carrier family 38, member 7	NM_001003705	NA	NM_001003705	Transport						Transport		amino acid transmembrane transport // sodium ion transport // sodium ion transport // asparagine transport // glutamine transport // branched-chain amino acid transport // L-alanine transport // aspartate transport // L-glutamate transport // histidine transport // methionine transport // L-serine transport // L-histidine transmembrane transport // L-glutamate transmembrane transport // L-asparta…	integral component of membrane // axon // axon // neuronal cell body // neuronal cell body // membrane // axon // neuronal cell body	L-histidine transmembrane transporter activity // L-glutamate transmembrane transporter activity // L-amino acid transmembrane transporter activity // L-amino acid transmembrane transporter activity // L-alanine transmembrane transporter activity // L-asparagine transmembrane transporter activity // L-aspartate transmembrane transporter activity // L-glutamine transmembrane transporter activity /…	TC1900000076.rn.2
Up	Slc13a4	503568	1359715	solute carrier family 13 member 4	NM_001012621	NA	NM_001012621	Transport of small molecules			Transport of small molecules					sulfate transport // sodium ion transmembrane transport // anion transmembrane transport // sodium ion transport // sulfate transport // sodium ion transmembrane transport // transmembrane transport // anion transmembrane transport	integral component of plasma membrane // integral component of plasma membrane // membrane // integral component of membrane	sodium:sulfate symporter activity // transporter activity // sodium:sulfate symporter activity	TC0400002678.rn.2
